# Supplementary material for: Genetic Risk Factors Associated With Preeclampsia and Hypertensive Disorders of Pregnancy
Source: JAMA Cardiol. 2023 Jun 7;8(7):674–83. doi: 10.1001/jamacardio.2023.1312 (PMC10248811; doi:10.1001/jamacardio.2023.1312)
Supplement: Supplement 2. — eTable 4. Variants included in the credible sets of SuSie finemapping eTable 6. Pairwise genetic correlation results eTable 7. PheWAS results for preeclampsia in FinnGen [file jamacardiol-e231312-s002.xlsx]

## Sheet: Table of contents
Tyrmi JS, Kaartokallio T, Lokki AI, et al. Genetic risk factors associated with preeclampsia and hypertensive disorders of pregnancy. JAMA Cardiol. Published online June 7, 2023. doi:10.1001/jamacardio.2023.1312
for the FINNPEC Study Group, FinnGen Project, and the Estonian Biobank Research Team
eTable 4. Variants included in the credible sets of SuSie finemapping
eTable 6. Pairwise genetic correlation results
eTable 7. PheWAS results for preeclampsia in FinnGen

## Sheet: eTable 4a PE-META
PE-META
chromosome	position	allele1	allele2	rsid
3	169097381	C	T	rs1290786
3	169098791	C	T	rs988397
3	169100443	G	A	rs223103
3	169100886	T	C	rs419076
3	169100899	G	A	rs448378
3	169111915	C	T	rs6779380
3	169113110	C	A	rs2421647
3	169117005	A	G	rs9290366
3	169117792	A	C	rs2115959
3	169121931	A	T	rs4955647
3	169128274	A	G	rs1918966
3	169129651	T	C	rs2421648
3	169131330	A	T	rs9855086
3	169134621	A	C	rs6444851
3	169139890	T	C	rs1918969
3	169146497	C	T	rs2014590
3	169152663	C	T	rs12496329
3	169154511	A	T	rs1528293
3	169155318	G	A	rs7626980
3	169157998	ATG	A	chr3:169157998:D
3	169162212	T	C	rs4955655
3	169165173	A	G	rs1918973
3	169165888	C	T	rs1918974
3	169171347	T	G	rs4955658
3	169172788	A	G	rs4245909
3	169173670	G	A	rs10804833
3	169177876	C	T	rs35239788
3	169177924	C	T	rs9850919
3	169179876	C	T	rs1918975
3	169183469	A	G	rs13094827
3	169186293	G	A	rs1343040
3	169189417	A	G	rs6797400
3	169190907	G	A	rs7613341
3	169191186	G	A	rs7613621
3	169191428	A	G	rs1918978
3	169192040	T	C	rs6809660
4	81164723	C	T	rs1458038
4	81167309	C	T	rs11099097
4	81169912	G	T	rs11099098
4	81174592	G	A	rs13125101
4	81182554	T	C	rs12509595
4	81184341	A	T	rs16998073
9	93902443	A	G	rs7034872
9	93902576	G	C	rs7048945
9	93903742	G	A	rs7850804
9	93904323	G	C	rs1887368
9	93904771	C	T	rs10732402
9	93905765	A	T	rs2031733
9	93905905	T	C	rs10761106
9	93905916	A	C	rs10761107
9	93907925	A	G	rs1327356
9	93908011	A	G	rs7029590
9	93908178	G	A	rs7043704
9	93908436	G	A	rs7044073
9	93910164	T	C	rs4744031
9	93910180	T	A	rs4744032
9	93910600	C	G	rs1536516
9	93911162	T	A	rs4743816
9	93911549	A	G	rs10732403
9	93911841	C	G	rs7038623
9	93912284	A	G	rs7024194
9	93913534	A	C	rs7028982
9	93914316	C	T	rs7470773
9	93914538	C	T	rs943499
9	93914769	G	A	rs4111084
9	93914857	T	A	rs1072502
9	93914987	G	A	rs1806339
9	93915377	C	T	rs751619
9	93915542	C	T	rs2387628
9	93915881	TA	T	chr9:93915881:D
9	93916001	G	A	rs4743817
9	93916856	G	A	rs11792794
9	93919037	G	A	rs7045279
9	93919803	A	C	rs7862828
9	93922078	T	G	rs10991792
9	93924882	A	G	rs10761109
9	93926535	A	C	rs77360493
9	93930022	C	T	rs112679102
9	93930116	G	A	rs111785791
9	93931252	A	G	rs77480336
9	93931435	A	G	rs10991798
9	93935740	C	T	rs78568464
9	93937976	A	G	rs28412258
9	93942848	C	T	rs74814940
9	93943089	G	A	rs78284360
9	93943342	C	T	rs78863818
9	93948948	C	T	rs76316360
9	93950732	A	G	rs77874154
11	101208278	T	C	rs1938994
11	101208810	G	C	rs56284719
11	101209194	C	G	rs56334567
11	101214285	T	C	rs11822280
11	101220212	G	A	rs72980031
11	101221150	A	G	rs6590851
11	101228428	A	C	rs72980041
11	101229700	A	G	rs11824770
11	101231317	C	T	rs11823582
11	101231400	A	G	rs7125343
11	101231458	A	G	rs7125455
11	101231472	T	A	rs7128663
11	101232004	A	G	rs4350332
11	101232243	T	A	rs4598640
11	101234259	C	T	rs7122352
11	101234931	C	A	rs72980046
11	101235524	A	G	rs12805184
11	101235895	A	G	rs10895101
11	101235968	A	G	rs10895102
11	101236377	A	G	rs2212971
11	101236985	G	A	rs11224736
11	101237448	C	A	rs28858458
11	101237730	C	T	rs72980048
11	101238482	A	G	rs141329950
11	101239124	A	G	rs7926045
11	101239290	A	G	rs7929078
11	101239579	G	C	rs1938977
11	101239620	A	G	rs1938976
11	101239876	T	C	rs1938975
11	101240131	G	A	rs1938972
11	101243296	G	C	rs956502
11	101243533	A	G	rs7945321
11	101243644	T	C	rs7948518
11	101244346	G	A	rs36009736
11	101244354	G	A	rs35768873
11	101244529	A	G	rs12806321
11	101244831	G	A	rs1943771
11	101244848	A	G	rs1943772
11	101245260	A	G	rs1943773
11	101246921	A	G	rs113859325
11	101247853	T	G	rs10736618
11	101247895	T	C	rs144640418
11	101247953	G	A	rs10750601
11	101248048	T	G	rs10750602
11	101248418	A	G	rs10895103
11	101248420	A	T	rs10895104
11	101248517	G	T	rs2508353
11	101248555	T	C	rs2513167
11	101248563	A	G	rs2513166
11	101248670	C	T	rs2513165
11	101249001	A	G	rs3016233
11	101249159	C	T	rs11828420
11	101249327	T	A	rs2513163
11	101249359	G	A	rs2513162
11	101249412	A	C	rs12222432
11	101249728	C	A	rs2513161
11	101249800	A	G	rs2513160
11	101250178	T	C	rs7479074
11	101250384	C	A	rs2508352
11	101250773	G	C	rs2513159
11	101251133	G	A	rs2513158
11	101251648	A	G	rs1938981
11	101252528	A	T	rs2513156
11	101252631	A	G	rs2513155
11	101252886	G	A	rs4430478
11	101253237	T	A	rs10791460
11	101253241	T	C	rs10791461
11	101253489	T	A	rs2508354
11	101253520	G	A	rs2513154
11	101254501	C	T	rs2513153
11	101254515	A	G	rs2508355
11	101254930	C	T	rs2508356
11	101254992	T	C	rs2508357
11	101255789	T	C	rs2508358
11	101255874	G	T	rs2513152
11	101255918	A	G	rs72980076
11	101256154	A	C	rs2513151
11	101257115	A	G	rs2513150
11	101257152	A	G	rs2508359
11	101257155	G	A	rs2513149
11	101257278	C	T	rs2513148
11	101257404	T	C	rs2508360
11	101257895	G	A	rs2513147
11	101258243	C	T	rs2513146
11	101258733	G	C	rs2513145
11	101259397	A	T	rs2508361
11	101259609	C	T	rs2513144
11	101260290	C	A	rs1938987
11	101260798	G	A	rs2508362
11	101261237	G	A	rs2513143
11	101261525	C	T	rs3016234
11	101263137	A	G	rs2508363
11	101263207	G	A	rs2508364
11	101263382	G	A	rs6590852
11	101264879	A	C	rs2508375
11	101264925	C	T	rs2513178
11	101265506	T	G	rs11224748
11	101265899	A	G	rs3018696
11	101266080	G	A	rs10791464
11	101266088	T	C	rs10791465
11	101266154	G	A	rs9795186
11	101266185	A	G	rs9735005
11	101266207	C	G	rs9734043
11	101266398	G	A	rs3018699
11	101266410	T	C	rs3018700
11	101267353	C	T	rs3016236
11	101267584	T	G	rs2513177
11	101267717	G	A	rs2508374
11	101268116	A	C	rs2508373
11	101268323	G	A	rs2508372
11	101268447	G	A	rs2508371
11	101268666	A	C	rs2513176
11	101268887	C	T	rs2508370
11	101269864	G	A	rs2508369
11	101270238	A	G	rs2513174
11	101270450	G	A	rs2513173
11	101270582	C	T	rs2508367
11	101270635	T	A	rs2508366
11	101270676	C	T	rs2513171
11	101270990	A	G	rs2508365
11	101271240	G	A	rs2513170
11	101271872	G	A	rs2513169
11	101272557	A	T	rs2513168
11	101272876	G	C	rs3016235
11	101273078	A	G	rs4754759
11	101273084	G	A	rs4754760
11	101273373	T	C	rs35180268
11	101273512	G	T	rs17096639
11	101274126	A	C	rs6590854
11	101274395	G	T	rs7120480
11	101274676	C	T	rs7121801
11	101275698	T	C	rs7114691
11	101277069	T	A	rs1938989
11	101278025	T	G	rs744021
11	101279159	T	C	rs56380147
11	101280658	T	C	rs7935424
11	101281761	A	G	rs72982215
11	101281851	T	C	rs80160487
11	101282419	T	C	rs55997858
11	101282436	G	A	rs1938990
11	101282893	A	G	rs1938991
11	101283176	T	C	rs7125623
11	101284975	A	T	rs72982217
11	101285113	T	G	rs72982219
11	101285141	C	T	rs72982223
11	101285269	C	A	rs17096649
11	101285571	G	A	rs72982226
11	101286996	T	C	rs7938675
11	101288863	G	C	rs56229466
11	101290687	T	C	rs72982232
11	101291545	C	T	rs7940538
11	101292217	A	G	rs11532049
11	101293059	C	T	rs72982238
11	101293414	AC	A	chr11:101293414:D
11	101293568	G	A	rs12803803
11	101293973	C	T	rs11224753
11	101294104	A	G	rs11224754
11	101294919	A	C	rs11224756
11	101295958	A	G	rs12796333
11	101296975	T	C	rs10458946
11	101297760	C	T	rs35452558
11	101297839	C	T	rs34681694
11	101298048	G	A	rs12795968
11	101298056	A	G	rs12798288
11	101298470	C	T	rs72982262
11	101299293	T	C	rs55837513
11	101301236	C	T	rs7108099
11	101301836	G	T	rs12798689
11	101302304	A	C	rs7949411
11	101303167	T	A	rs7928020
11	101303980	G	A	rs7938729
11	101304409	A	G	rs6590857
11	101304521	A	G	rs6590858
13	29138285	C	T	rs7318880
13	29138498	C	T	rs4769612
13	29138609	C	T	rs4769613
13	29141327	T	C	rs7328374
13	29143151	C	T	rs4262813
13	29143558	T	C	rs9506015
13	29143746	T	C	rs9506016
13	29143824	G	A	rs17555115
13	29144042	T	A	rs11619087
13	29144349	A	G	rs11147336
13	29144460	G	A	rs11617946
13	29145025	T	C	rs9506017
13	29146284	A	G	rs9508063
13	29146400	T	C	rs9508064
16	53799507	G	A	rs9937053
16	53799847	G	A	rs9937354
16	53799905	A	G	rs9928094
16	53799977	T	G	rs9930333
16	53799985	T	A	rs9930397
16	53800200	C	T	rs9940278
16	53800568	G	A	rs9939973
16	53800629	C	G	rs9940646
16	53800754	G	A	rs9940128
16	53800954	T	C	rs1421085
16	53801343	C	A	rs1421086
16	53801549	C	T	rs9923147
16	53801985	C	T	rs9923544
16	53802494	C	T	rs11642015
16	53803187	A	T	rs1558901
16	53803223	G	A	rs62048402
16	53803574	T	A	rs1558902
16	53805207	C	A	rs11075985
16	53806453	A	G	rs56094641
16	53809123	C	T	rs55872725
16	53809247	G	A	rs1121980
16	53810686	T	C	rs7193144
16	53810943	C	T	rs62033399
16	53811788	A	G	rs62033400
16	53812433	T	C	rs8063057
16	53813367	T	G	rs17817449
16	53813450	A	T	rs8043757
16	53814363	G	T	rs9972653
16	53815435	T	C	rs17817497
16	53816275	C	A	rs8050136
16	53816752	A	G	rs8051591
16	53816838	G	A	rs9935401
16	53818167	T	C	rs9933509
16	53818460	G	T	rs3751812
16	53818724	G	A	rs3751814
16	53818813	A	G	rs9931900
16	53818834	A	G	rs56313538
16	53819169	T	C	rs9936385
16	53819198	G	C	rs9923233
16	53819367	G	A	rs9923312
16	53819771	G	A	rs11075988
16	53819877	C	T	rs11075989
16	53819893	A	G	rs11075990
16	53819937	A	T	rs11075991
16	53820066	T	C	rs11075992
16	53820503	G	A	rs9926289
16	53820527	T	A	rs9939609
16	53820813	A	G	rs9937709
16	53821125	A	G	rs17817712
16	53821297	T	C	rs7206410
16	53821413	T	C	rs7206629
16	53821615	A	G	rs7202116
16	53821862	C	T	rs7201850
16	53822142	C	A	rs66908032
16	53822183	C	T	rs72803697
16	53822237	A	G	rs62033403
16	53822239	A	G	rs62033404
16	53822387	C	T	rs62033405
16	53822440	G	A	rs7206122
16	53822651	A	G	rs7185735
16	53827479	A	G	rs10468280
16	53827962	A	G	rs62033408
16	53828066	C	T	rs17817964
16	53830055	C	G	rs62033413
16	53830452	A	G	rs9930501
16	53830465	A	G	rs9930506
16	53830867	T	A	rs9933040
16	53831354	C	T	rs72805611
16	53834607	T	C	rs7188250
16	53834608	G	A	rs72805612
16	53837144	G	T	rs11075993
16	53837342	A	G	rs72805613
16	53840525	C	G	rs12149574
16	53842908	G	A	rs12149832
20	57701709	G	C	rs6015445
20	57702450	T	A	rs75777337
20	57704180	T	A	rs76116098
20	57704562	T	C	rs112887356
20	57704603	G	A	rs111267152
20	57705485	T	C	rs236721
20	57705514	T	C	rs6026710
20	57705612	T	A	rs73306821
20	57706406	C	T	rs74585165
20	57706524	T	G	rs7267618
20	57709165	A	G	rs80225530
20	57709744	C	T	rs111269340
20	57709925	A	G	rs78972704
20	57710647	G	A	rs431611
20	57711098	C	G	rs77044088
20	57711886	G	A	rs79328254
20	57712284	T	A	rs77168628
20	57712912	C	A	rs80154324
20	57713314	G	A	rs8116295
20	57714025	C	T	rs260020
20	57714767	A	C	rs459588
20	57715798	T	G	rs78953748
20	57718474	C	T	rs117206681
20	57718690	T	C	rs74729242
20	57719387	G	A	rs74695165
20	57722735	T	A	rs6026727
20	57723130	C	T	rs6026728
20	57725089	G	A	rs75339815
20	57725663	G	A	rs73306860
20	57726123	A	C	rs80271186
20	57726362	T	C	rs78628461
20	57727382	T	C	rs76828114
20	57728269	C	T	rs6026729
20	57729215	C	T	rs6026731
20	57729359	A	C	rs6026732
20	57730248	A	G	rs77543692
20	57730418	T	C	rs75245746
20	57731270	C	A	rs77909999
20	57731875	G	A	rs77882141
20	57733334	A	G	rs11906755
20	57734912	G	A	rs78412528
20	57735448	G	A	rs78302204
20	57735457	A	C	rs259983
20	57739469	A	T	rs6026739
20	57739809	C	T	rs73306874
20	57739829	A	G	rs73306876
20	57740348	A	G	rs6026740
20	57740436	C	T	rs78846039
20	57740605	G	A	rs6026742
20	57742388	A	T	rs6026744
20	57743287	C	T	rs78638275
20	57743335	A	G	rs79928099
20	57744603	T	C	rs11908141
20	57744869	G	C	rs11906149
20	57744871	T	C	rs11908189
20	57745624	G	A	rs6026747
20	57745815	G	A	rs6026748
20	57748589	G	A	rs73306888
20	57748963	G	A	rs76254714
20	57749391	T	C	rs79832454
20	57750533	C	T	rs73306896
20	57750556	C	T	rs259979
20	57750996	T	C	rs80195352
20	57751117	A	G	rs6015450
20	57751948	A	G	rs77506764
20	57753203	T	C	rs74715624
20	57753996	C	G	rs11905512
20	57754390	G	A	rs78872658
20	57755060	A	G	rs75575888
20	57756492	A	T	rs146085428
20	57757760	GTGTT	G	chr20:57757760:D
20	57758720	A	G	rs16982520
20	57760166	T	C	rs116383267
20	57760177	C	T	rs76833326
20	57760553	A	G	rs73309006

## Sheet: eTable 4b PE_HTP
PE-HTP-META
chromosome	position	allele1	allele2	rsid
1	11865804	A	G	rs13306561
1	11895675	A	G	rs17037452
1	11880760	C	G	rs142489028
1	11879699	A	G	rs2050265
1	11880748	T	C	rs149002827
1	11876300	T	G	rs41275472
1	11880768	A	G	rs146777460
1	11880741	A	T	rs145724263
1	11873416	A	C	rs17037427
1	11883731	C	T	rs12567136
1	11895795	G	A	rs55857306
1	11858957	T	C	rs45553335
1	11880731	G	T	rs149764880
1	11892615	G	C	rs2236796
1	11881947	C	CAG	chr1:11881947:I
1	11880755	C	T	rs138473600
1	11861855	A	G	rs45603435
1	11887303	A	G	rs7537765
1	11862778	A	G	rs17367504
1	11858036	A	G	rs17037388
1	11881441	C	G	rs6699618
1	11885647	A	G	rs56153133
1	11873787	T	C	rs17037429
10	95892659	C	A	rs10882397
10	95899646	G	C	rs2797983
10	95897240	CAA	C	chr10:95897240:D
10	95900004	A	G	rs7070115
10	95895127	G	A	rs2901761
10	95895177	G	C	rs9663362
10	95898681	G	A	rs731141
10	95892788	T	A	rs10882398
10	95896716	G	A	rs11187793
10	95895940	A	G	rs932764
10	95898827	G	A	rs1806920
10	95903188	C	T	rs10882399
10	95893052	T	A	rs10736085
12	53418192	G	A	rs149230570
12	53566790	G	A	rs7139122
12	53457585	C	T	rs117928258
12	53466205	T	A	rs150819866
12	53451877	C	T	rs151036307
12	9475944	C	T	rs1059172
12	9427520	C	G	rs6487734
12	9471215	G	C	rs10843404
12	9472024	C	T	rs10743661
12	9407282	T	C	rs12369816
12	9399888	C	T	rs11049781
12	9394499	C	T	rs10843223
12	9413442	C	T	rs11049845
12	9370364	C	T	rs2377747
12	9416196	CT	C	chr12:9416196:D
12	9395026	C	T	rs3741847
12	9364224	G	A	rs4353323
12	9462984	A	G	rs12317441
12	9413607	A	G	rs11049846
12	9477252	G	T	rs10843422
12	9408724	C	T	rs34331
12	9470831	C	T	rs10843400
12	9472457	C	T	rs10843408
12	9472643	G	A	rs4271437
12	9368290	G	A	rs10843160
12	9470769	A	G	rs7957287
12	9396121	G	T	rs7954451
12	9415917	T	G	rs10843254
12	9378113	A	G	rs11049626
12	9424308	G	A	rs34337
12	9463357	T	C	rs7960183
12	9394066	T	A	rs10843222
12	9475947	A	G	rs1059171
12	9372135	C	T	rs7137569
12	9464748	G	A	rs10771516
12	9390298	G	A	rs12303039
12	9395022	T	C	rs3741848
12	9472015	C	T	rs10743660
12	9362104	T	G	rs1035848
12	9463968	G	A	rs12366847
15	91441673	G	A	rs2677738
15	91430907	G	A	rs4932179
15	91441729	G	A	rs2521499
15	91431524	T	C	rs4533264
15	91427872	G	C	rs35346340
15	91441207	C	T	rs2677737
15	91441086	T	C	rs1029420
15	91429042	G	A	rs1894401
15	91428589	T	G	rs7183988
15	91428636	G	A	rs7177338
15	91440926	G	C	rs8182016
15	91441678	G	T	rs2677739
15	91428290	C	T	rs11539637
15	91431470	G	A	rs4548831
15	91428521	CT	C	chr15:91428521:D
15	91418394	C	T	rs8027450
15	91430617	G	A	rs2071384
15	91420973	T	C	rs1573643
15	91431255	G	A	rs4932374
15	91425232	C	T	rs6227
15	91423543	G	T	rs6224
15	91422543	T	C	rs8039305
15	91428197	T	C	rs2071382
15	91420940	C	G	rs2071410
15	91442152	A	T	rs2521498
15	91441383	A	G	rs2521500
15	91418297	T	A	rs8032315
15	91427612	G	A	rs12906125
15	91433265	C	G	rs4932376
16	53825905	G	A	rs56137030
16	53821862	C	T	rs7201850
16	53822142	C	A	rs66908032
16	53799905	A	G	rs9928094
16	53821413	T	C	rs7206629
16	53799296	C	T	rs9937521
16	53805207	C	A	rs11075985
16	53819877	C	T	rs11075989
16	53800568	G	A	rs9939973
16	53818167	T	C	rs9933509
16	53834607	T	C	rs7188250
16	53819937	A	T	rs11075991
16	53822237	A	G	rs62033403
16	53819771	G	A	rs11075988
16	53820527	T	A	rs9939609
16	53827962	A	G	rs62033408
16	53814363	G	T	rs9972653
16	53801549	C	T	rs9923147
16	53818834	A	G	rs56313538
16	53819198	G	C	rs9923233
16	53819367	G	A	rs9923312
16	53818813	A	G	rs9931900
16	53799977	T	G	rs9930333
16	53818460	G	T	rs3751812
16	53806453	A	G	rs56094641
16	53818724	G	A	rs3751814
16	53830055	C	G	rs62033413
16	53800200	C	T	rs9940278
16	53822651	A	G	rs7185735
16	53816275	C	A	rs8050136
16	53822387	C	T	rs62033405
16	53799303	C	T	rs28562191
16	53799847	G	A	rs9937354
16	53810686	T	C	rs7193144
16	53822440	G	A	rs7206122
16	53815435	T	C	rs17817497
16	53813367	T	G	rs17817449
16	53816752	A	G	rs8051591
16	53802494	C	T	rs11642015
16	53799507	G	A	rs9937053
16	53820813	A	G	rs9937709
16	53801343	C	A	rs1421086
16	53809247	G	A	rs1121980
16	53803187	A	T	rs1558901
16	53812433	T	C	rs8063057
16	53801985	C	T	rs9923544
16	53813450	A	T	rs8043757
16	53819893	A	G	rs11075990
16	53820066	T	C	rs11075992
16	53820503	G	A	rs9926289
16	53826028	T	C	rs28567725
16	53809123	C	T	rs55872725
16	53803223	G	A	rs62048402
16	53816838	G	A	rs9935401
16	53822183	C	T	rs72803697
16	53811788	A	G	rs62033400
16	53800754	G	A	rs9940128
16	53799269	GACC	G	chr16:53799269:D
16	53810943	C	T	rs62033399
16	53821297	T	C	rs7206410
16	53803574	T	A	rs1558902
16	53831354	C	T	rs72805611
16	53821615	A	G	rs7202116
16	53822169	AT	A	chr16:53822169:D
16	53800629	C	G	rs9940646
16	53800954	T	C	rs1421085
16	53822239	A	G	rs62033404
16	53825488	C	T	rs9941349
16	53819169	T	C	rs9936385
16	53828066	C	T	rs17817964
16	53821125	A	G	rs17817712
16	53827479	A	G	rs10468280
16	53799985	T	A	rs9930397
19	39180458	C	T	rs10415646
19	39168010	AACAG	A	chr19:39168010:D
19	39167760	T	C	rs62121818
19	39144167	A	G	rs979972
19	39172042	G	C	rs3786837
19	39202897	G	A	rs28624276
19	39148103	A	G	rs56365761
19	39248186	G	C	rs11673323
19	39150235	A	G	rs10415219
19	39250337	G	A	rs9304578
19	39213117	AG	A	chr19:39213117:D
19	39184811	G	A	rs7251903
19	39202888	G	C	rs28488032
19	39201781	C	T	rs2279144
19	39240219	C	T	rs55923191
19	39196745	C	T	rs3745859
19	39179934	A	G	rs11083473
19	39212859	C	T	rs8111746
19	39161438	T	C	rs28377909
19	39188112	G	A	rs11083475
19	39143289	G	A	rs13344413
19	39155880	G	A	rs3786835
19	39179271	G	A	rs13343794
19	39159729	C	T	rs62121814
19	39206288	C	T	rs883433
19	39184166	C	T	rs56113315
19	39242559	A	C	rs147179796
19	39205613	C	T	rs883394
19	39186613	G	A	rs10421560
19	39207329	C	T	rs3786848
19	39249306	T	C	rs10407371
19	39173486	A	C	rs7254100
19	39182565	C	T	rs3786839
19	39143884	G	A	rs12460849
19	39243969	G	T	rs150394753
19	39186950	A	G	rs10426809
19	39201488	C	T	rs12462270
19	39195083	C	G	rs3786845
19	39146780	G	C	rs55876653
19	39170473	A	G	rs10406778
19	39237950	C	A	rs8107416
19	39215333	C	T	rs3786851
19	39243970	C	T	rs138217270
19	39144244	C	T	rs979971
19	39189746	T	C	rs749701
19	39204846	G	A	rs10403540
19	39195302	AGGAG	A	chr19:39195302:D
19	39153044	G	A	rs16972767
19	39231981	G	A	rs62120083
19	11526765	G	T	rs167479
20	47408414	A	G	rs2208589
20	57718474	C	T	rs117206681
20	57718690	T	C	rs74729242
20	57719387	G	A	rs74695165
20	57743335	A	G	rs79928099
20	57731875	G	A	rs77882141
20	57749391	T	C	rs79832454
20	57757760	GTGTT	G	chr20:57757760:D
20	57750996	T	C	rs80195352
20	57709744	C	T	rs111269340
20	57744603	T	C	rs11908141
20	57729434	G	A	rs6026733
20	57740436	C	T	rs78846039
20	57759093	TC	T	chr20:57759093:D
20	57712912	C	A	rs80154324
20	57715798	T	G	rs78953748
20	57726362	T	C	rs78628461
20	57758720	A	G	rs16982520
20	57745815	G	A	rs6026748
20	57704180	T	A	rs76116098
20	57739469	A	T	rs6026739
20	57705485	T	C	rs236721
20	57701982	T	C	rs236719
20	57739809	C	T	rs73306874
20	57709925	A	G	rs78972704
20	57740605	G	A	rs6026742
20	57740348	A	G	rs6026740
20	57751948	A	G	rs77506764
20	57742388	A	T	rs6026744
20	57702450	T	A	rs75777337
20	57705612	T	A	rs73306821
20	57728269	C	T	rs6026729
20	57760723	A	G	rs260013
20	57710647	G	A	rs431611
20	57744869	G	C	rs11906149
20	57723130	C	T	rs6026728
20	57735457	A	C	rs259983
20	57745624	G	A	rs6026747
20	57734912	G	A	rs78412528
20	57716973	G	A	rs260017
20	57767727	T	A	rs61743785
20	57713314	G	A	rs8116295
20	57722735	T	A	rs6026727
20	57754390	G	A	rs78872658
20	57760553	A	G	rs73309006
20	57730418	T	C	rs75245746
20	57709165	A	G	rs80225530
20	57726123	A	C	rs80271186
20	57753996	C	G	rs11905512
20	57739829	A	G	rs73306876
20	57748589	G	A	rs73306888
20	57753203	T	C	rs74715624
20	57735448	G	A	rs78302204
20	57725089	G	A	rs75339815
20	57704562	T	C	rs112887356
20	57748963	G	A	rs76254714
20	57751117	A	G	rs6015450
20	57744871	T	C	rs11908189
20	57711886	G	A	rs79328254
20	57705514	T	C	rs6026710
20	57756492	A	T	rs146085428
20	57718723	T	C	rs260015
20	57729215	C	T	rs6026731
20	57733334	A	G	rs11906755
20	57711098	C	G	rs77044088
20	57725663	G	A	rs73306860
20	57706524	T	G	rs7267618
20	57755060	A	G	rs75575888
20	57704603	G	A	rs111267152
20	57727382	T	C	rs76828114
20	57743287	C	T	rs78638275
20	57712284	T	A	rs77168628
20	57729359	A	C	rs6026732
20	57760166	T	C	rs116383267
20	57762732	A	G	rs75542178
20	57706406	C	T	rs74585165
20	57731270	C	A	rs77909999
20	57750533	C	T	rs73306896
20	57760177	C	T	rs76833326
20	57701709	G	C	rs6015445
20	57730248	A	G	rs77543692
3	169117792	A	C	rs2115959
3	169172788	A	G	rs4245909
3	169139890	T	C	rs1918969
3	169097381	C	T	rs1290786
3	169173670	G	A	rs10804833
3	169134621	A	C	rs6444851
3	169191186	G	A	rs7613621
3	169131330	A	T	rs9855086
3	169113110	C	A	rs2421647
3	169146497	C	T	rs2014590
3	169165888	C	T	rs1918974
3	169100886	T	C	rs419076
3	169152663	C	T	rs12496329
3	169165173	A	G	rs1918973
3	169100899	G	A	rs448378
3	169111915	C	T	rs6779380
3	169157998	ATG	A	chr3:169157998:D
3	169094763	G	A	rs1273884
3	169121931	A	T	rs4955647
3	169155318	G	A	rs7626980
3	169098861	C	T	rs988398
3	169192040	T	C	rs6809660
3	169098791	C	T	rs988397
3	169128274	A	G	rs1918966
3	169129651	T	C	rs2421648
3	169154511	A	T	rs1528293
3	169117005	A	G	rs9290366
3	169100755	C	T	rs223102
3	169100443	G	A	rs223103
3	169171347	T	G	rs4955658
4	81184341	A	T	rs16998073
4	81182554	T	C	rs12509595
5	32831670	T	C	rs13154066
5	32815028	A	G	rs1173771
5	32829975	C	G	rs1177764
5	32820553	T	C	rs2193950
5	32819073	T	C	rs9292468
5	32830521	T	C	rs1173727
5	32820552	T	G	rs79292845
5	32829929	T	C	rs1177765
5	32821211	T	C	rs1173770
5	32832474	C	A	rs10059884
5	32828846	T	C	rs7733331
5	32831939	T	C	rs12656497

## Sheet: eTable 4c PE_FGR
PE-FGR-META
chromosome	position	allele1	allele2	rsid
4	81169912	G	T	rs11099098
4	81184341	A	T	rs16998073
4	81182554	T	C	rs12509595
4	81181072	A	T	rs10857147
4	81188513	C	A	rs35954793
4	81164723	C	T	rs1458038
4	81202048	G	T	rs36034102
4	81174592	G	A	rs13125101
4	81167309	C	T	rs11099097
9	93998706	C	T	rs80267380
9	93902443	A	G	rs7034872
9	93931435	A	G	rs10991798
9	93931252	A	G	rs77480336
9	93954812	A	G	rs74660460
9	94158378	A	C	rs7037297
9	93987782	C	T	rs79342869
9	93966773	G	C	rs78649393
9	93999841	T	C	rs10991837
9	93905765	A	T	rs2031733
9	93919803	A	C	rs7862828
9	93915542	C	T	rs2387628
9	93997873	A	G	rs77696699
9	93940715	G	C	rs57669862
9	93922267	A	G	rs4744035
9	93907925	A	G	rs1327356
9	93982899	G	A	rs2281922
9	93948948	C	T	rs76316360
9	93950732	A	G	rs77874154
9	93959169	G	C	rs78922488
9	93910180	T	A	rs4744032
9	93922078	T	G	rs10991792
9	93939838	C	T	rs77506487
9	93915881	TA	T	chr9:93915881:D
9	93919037	G	A	rs7045279
9	93954315	C	T	rs80170168
9	93954511	T	C	rs113920852
9	94163515	C	G	rs138111502
9	93914316	C	T	rs7470773
9	93904771	C	T	rs10732402
9	93970272	T	C	rs16907269
9	94011892	C	T	rs1397575
9	93964842	G	A	rs77618635
9	93935740	C	T	rs78568464
9	93995208	T	C	rs76379507
9	93974510	G	C	rs76953673
9	93943089	G	A	rs78284360
9	93914987	G	A	rs1806339
9	93949015	T	C	rs10991813
9	93973110	T	C	rs16907280
9	93970365	C	T	rs16907273
9	93914538	C	T	rs943499
9	94015440	G	A	rs10991842
9	94003739	T	C	rs7868501
9	93910600	C	G	rs1536516
9	94154803	C	T	rs16907447
9	93942848	C	T	rs74814940
9	94004897	C	T	rs7857616
9	93942899	C	T	rs79516659
9	93911549	A	G	rs10732403
9	93904323	G	C	rs1887368
9	93908178	G	A	rs7043704
9	93940080	G	A	rs76975733
9	93920377	A	G	rs10733737
9	93930022	C	T	rs112679102
9	93902576	G	C	rs7048945
9	93999971	GT	G	chr9:93999971:D
9	93916001	G	A	rs4743817
9	93900607	T	C	rs4744028
9	93914857	T	A	rs1072502
9	94157846	A	G	rs10991921
9	93968640	C	T	rs9792678
9	93926535	A	C	rs77360493
9	93908436	G	A	rs7044073
9	93937976	A	G	rs28412258
9	93903742	G	A	rs7850804
9	94017567	G	A	rs10991844
9	93924882	A	G	rs10761109
9	93954198	T	G	rs76855161
9	93993760	T	C	rs7849152
9	93993197	C	A	rs7031965
9	93915377	C	T	rs751619
9	94012091	AGACC	A	chr9:94012091:D
9	93911162	T	A	rs4743816
9	93916038	T	C	rs4743818
9	93916856	G	A	rs11792794
9	93910164	T	C	rs4744031
9	93957529	C	A	rs75225183
9	93915096	A	G	rs943500
9	93915270	C	T	rs943501
9	93908011	A	G	rs7029590
9	93943342	C	T	rs78863818
9	93905905	T	C	rs10761106
9	93913534	A	C	rs7028982
9	93911841	C	G	rs7038623
9	93906723	T	C	rs10991780
9	93914769	G	A	rs4111084
9	93939524	T	C	rs57342203
9	93930116	G	A	rs111785791
9	93905916	A	C	rs10761107
9	93974434	GAA	G	chr9:93974434:D
9	93898703	G	A	rs7023978
9	93912284	A	G	rs7024194
9	94002700	C	T	rs1877125

## Sheet: eTable 4d ALL
chromosome	position	allele1	allele2	rsid
3	169097381	C	T	rs1290786
3	169098791	C	T	rs988397
3	169100443	G	A	rs223103
3	169100886	T	C	rs419076
3	169100899	G	A	rs448378
3	169111915	C	T	rs6779380
3	169113110	C	A	rs2421647
3	169117005	A	G	rs9290366
3	169117792	A	C	rs2115959
3	169121931	A	T	rs4955647
3	169128274	A	G	rs1918966
3	169129651	T	C	rs2421648
3	169131330	A	T	rs9855086
3	169134621	A	C	rs6444851
3	169139890	T	C	rs1918969
3	169146497	C	T	rs2014590
3	169152663	C	T	rs12496329
3	169154511	A	T	rs1528293
3	169155318	G	A	rs7626980
3	169157998	ATG	A	chr3:169157998:D
3	169162212	T	C	rs4955655
3	169165173	A	G	rs1918973
3	169165888	C	T	rs1918974
3	169171347	T	G	rs4955658
3	169172788	A	G	rs4245909
3	169173670	G	A	rs10804833
3	169177876	C	T	rs35239788
3	169177924	C	T	rs9850919
3	169179876	C	T	rs1918975
3	169183469	A	G	rs13094827
3	169186293	G	A	rs1343040
3	169189417	A	G	rs6797400
3	169190907	G	A	rs7613341
3	169191186	G	A	rs7613621
3	169191428	A	G	rs1918978
3	169192040	T	C	rs6809660
4	81164723	C	T	rs1458038
4	81167309	C	T	rs11099097
4	81169912	G	T	rs11099098
4	81174592	G	A	rs13125101
4	81182554	T	C	rs12509595
4	81184341	A	T	rs16998073
9	93902443	A	G	rs7034872
9	93902576	G	C	rs7048945
9	93903742	G	A	rs7850804
9	93904323	G	C	rs1887368
9	93904771	C	T	rs10732402
9	93905765	A	T	rs2031733
9	93905905	T	C	rs10761106
9	93905916	A	C	rs10761107
9	93907925	A	G	rs1327356
9	93908011	A	G	rs7029590
9	93908178	G	A	rs7043704
9	93908436	G	A	rs7044073
9	93910164	T	C	rs4744031
9	93910180	T	A	rs4744032
9	93910600	C	G	rs1536516
9	93911162	T	A	rs4743816
9	93911549	A	G	rs10732403
9	93911841	C	G	rs7038623
9	93912284	A	G	rs7024194
9	93913534	A	C	rs7028982
9	93914316	C	T	rs7470773
9	93914538	C	T	rs943499
9	93914769	G	A	rs4111084
9	93914857	T	A	rs1072502
9	93914987	G	A	rs1806339
9	93915377	C	T	rs751619
9	93915542	C	T	rs2387628
9	93915881	TA	T	chr9:93915881:D
9	93916001	G	A	rs4743817
9	93916856	G	A	rs11792794
9	93919037	G	A	rs7045279
9	93919803	A	C	rs7862828
9	93922078	T	G	rs10991792
9	93924882	A	G	rs10761109
9	93926535	A	C	rs77360493
9	93930022	C	T	rs112679102
9	93930116	G	A	rs111785791
9	93931252	A	G	rs77480336
9	93931435	A	G	rs10991798
9	93935740	C	T	rs78568464
9	93937976	A	G	rs28412258
9	93942848	C	T	rs74814940
9	93943089	G	A	rs78284360
9	93943342	C	T	rs78863818
9	93948948	C	T	rs76316360
9	93950732	A	G	rs77874154
11	101208278	T	C	rs1938994
11	101208810	G	C	rs56284719
11	101209194	C	G	rs56334567
11	101214285	T	C	rs11822280
11	101220212	G	A	rs72980031
11	101221150	A	G	rs6590851
11	101228428	A	C	rs72980041
11	101229700	A	G	rs11824770
11	101231317	C	T	rs11823582
11	101231400	A	G	rs7125343
11	101231458	A	G	rs7125455
11	101231472	T	A	rs7128663
11	101232004	A	G	rs4350332
11	101232243	T	A	rs4598640
11	101234259	C	T	rs7122352
11	101234931	C	A	rs72980046
11	101235524	A	G	rs12805184
11	101235895	A	G	rs10895101
11	101235968	A	G	rs10895102
11	101236377	A	G	rs2212971
11	101236985	G	A	rs11224736
11	101237448	C	A	rs28858458
11	101237730	C	T	rs72980048
11	101238482	A	G	rs141329950
11	101239124	A	G	rs7926045
11	101239290	A	G	rs7929078
11	101239579	G	C	rs1938977
11	101239620	A	G	rs1938976
11	101239876	T	C	rs1938975
11	101240131	G	A	rs1938972
11	101243296	G	C	rs956502
11	101243533	A	G	rs7945321
11	101243644	T	C	rs7948518
11	101244346	G	A	rs36009736
11	101244354	G	A	rs35768873
11	101244529	A	G	rs12806321
11	101244831	G	A	rs1943771
11	101244848	A	G	rs1943772
11	101245260	A	G	rs1943773
11	101246921	A	G	rs113859325
11	101247853	T	G	rs10736618
11	101247895	T	C	rs144640418
11	101247953	G	A	rs10750601
11	101248048	T	G	rs10750602
11	101248418	A	G	rs10895103
11	101248420	A	T	rs10895104
11	101248517	G	T	rs2508353
11	101248555	T	C	rs2513167
11	101248563	A	G	rs2513166
11	101248670	C	T	rs2513165
11	101249001	A	G	rs3016233
11	101249159	C	T	rs11828420
11	101249327	T	A	rs2513163
11	101249359	G	A	rs2513162
11	101249412	A	C	rs12222432
11	101249728	C	A	rs2513161
11	101249800	A	G	rs2513160
11	101250178	T	C	rs7479074
11	101250384	C	A	rs2508352
11	101250773	G	C	rs2513159
11	101251133	G	A	rs2513158
11	101251648	A	G	rs1938981
11	101252528	A	T	rs2513156
11	101252631	A	G	rs2513155
11	101252886	G	A	rs4430478
11	101253237	T	A	rs10791460
11	101253241	T	C	rs10791461
11	101253489	T	A	rs2508354
11	101253520	G	A	rs2513154
11	101254501	C	T	rs2513153
11	101254515	A	G	rs2508355
11	101254930	C	T	rs2508356
11	101254992	T	C	rs2508357
11	101255789	T	C	rs2508358
11	101255874	G	T	rs2513152
11	101255918	A	G	rs72980076
11	101256154	A	C	rs2513151
11	101257115	A	G	rs2513150
11	101257152	A	G	rs2508359
11	101257155	G	A	rs2513149
11	101257278	C	T	rs2513148
11	101257404	T	C	rs2508360
11	101257895	G	A	rs2513147
11	101258243	C	T	rs2513146
11	101258733	G	C	rs2513145
11	101259397	A	T	rs2508361
11	101259609	C	T	rs2513144
11	101260290	C	A	rs1938987
11	101260798	G	A	rs2508362
11	101261237	G	A	rs2513143
11	101261525	C	T	rs3016234
11	101263137	A	G	rs2508363
11	101263207	G	A	rs2508364
11	101263382	G	A	rs6590852
11	101264879	A	C	rs2508375
11	101264925	C	T	rs2513178
11	101265506	T	G	rs11224748
11	101265899	A	G	rs3018696
11	101266080	G	A	rs10791464
11	101266088	T	C	rs10791465
11	101266154	G	A	rs9795186
11	101266185	A	G	rs9735005
11	101266207	C	G	rs9734043
11	101266398	G	A	rs3018699
11	101266410	T	C	rs3018700
11	101267353	C	T	rs3016236
11	101267584	T	G	rs2513177
11	101267717	G	A	rs2508374
11	101268116	A	C	rs2508373
11	101268323	G	A	rs2508372
11	101268447	G	A	rs2508371
11	101268666	A	C	rs2513176
11	101268887	C	T	rs2508370
11	101269864	G	A	rs2508369
11	101270238	A	G	rs2513174
11	101270450	G	A	rs2513173
11	101270582	C	T	rs2508367
11	101270635	T	A	rs2508366
11	101270676	C	T	rs2513171
11	101270990	A	G	rs2508365
11	101271240	G	A	rs2513170
11	101271872	G	A	rs2513169
11	101272557	A	T	rs2513168
11	101272876	G	C	rs3016235
11	101273078	A	G	rs4754759
11	101273084	G	A	rs4754760
11	101273373	T	C	rs35180268
11	101273512	G	T	rs17096639
11	101274126	A	C	rs6590854
11	101274395	G	T	rs7120480
11	101274676	C	T	rs7121801
11	101275698	T	C	rs7114691
11	101277069	T	A	rs1938989
11	101278025	T	G	rs744021
11	101279159	T	C	rs56380147
11	101280658	T	C	rs7935424
11	101281761	A	G	rs72982215
11	101281851	T	C	rs80160487
11	101282419	T	C	rs55997858
11	101282436	G	A	rs1938990
11	101282893	A	G	rs1938991
11	101283176	T	C	rs7125623
11	101284975	A	T	rs72982217
11	101285113	T	G	rs72982219
11	101285141	C	T	rs72982223
11	101285269	C	A	rs17096649
11	101285571	G	A	rs72982226
11	101286996	T	C	rs7938675
11	101288863	G	C	rs56229466
11	101290687	T	C	rs72982232
11	101291545	C	T	rs7940538
11	101292217	A	G	rs11532049
11	101293059	C	T	rs72982238
11	101293414	AC	A	chr11:101293414:D
11	101293568	G	A	rs12803803
11	101293973	C	T	rs11224753
11	101294104	A	G	rs11224754
11	101294919	A	C	rs11224756
11	101295958	A	G	rs12796333
11	101296975	T	C	rs10458946
11	101297760	C	T	rs35452558
11	101297839	C	T	rs34681694
11	101298048	G	A	rs12795968
11	101298056	A	G	rs12798288
11	101298470	C	T	rs72982262
11	101299293	T	C	rs55837513
11	101301236	C	T	rs7108099
11	101301836	G	T	rs12798689
11	101302304	A	C	rs7949411
11	101303167	T	A	rs7928020
11	101303980	G	A	rs7938729
11	101304409	A	G	rs6590857
11	101304521	A	G	rs6590858
13	29138285	C	T	rs7318880
13	29138498	C	T	rs4769612
13	29138609	C	T	rs4769613
13	29141327	T	C	rs7328374
13	29143151	C	T	rs4262813
13	29143558	T	C	rs9506015
13	29143746	T	C	rs9506016
13	29143824	G	A	rs17555115
13	29144042	T	A	rs11619087
13	29144349	A	G	rs11147336
13	29144460	G	A	rs11617946
13	29145025	T	C	rs9506017
13	29146284	A	G	rs9508063
13	29146400	T	C	rs9508064
16	53799507	G	A	rs9937053
16	53799847	G	A	rs9937354
16	53799905	A	G	rs9928094
16	53799977	T	G	rs9930333
16	53799985	T	A	rs9930397
16	53800200	C	T	rs9940278
16	53800568	G	A	rs9939973
16	53800629	C	G	rs9940646
16	53800754	G	A	rs9940128
16	53800954	T	C	rs1421085
16	53801343	C	A	rs1421086
16	53801549	C	T	rs9923147
16	53801985	C	T	rs9923544
16	53802494	C	T	rs11642015
16	53803187	A	T	rs1558901
16	53803223	G	A	rs62048402
16	53803574	T	A	rs1558902
16	53805207	C	A	rs11075985
16	53806453	A	G	rs56094641
16	53809123	C	T	rs55872725
16	53809247	G	A	rs1121980
16	53810686	T	C	rs7193144
16	53810943	C	T	rs62033399
16	53811788	A	G	rs62033400
16	53812433	T	C	rs8063057
16	53813367	T	G	rs17817449
16	53813450	A	T	rs8043757
16	53814363	G	T	rs9972653
16	53815435	T	C	rs17817497
16	53816275	C	A	rs8050136
16	53816752	A	G	rs8051591
16	53816838	G	A	rs9935401
16	53818167	T	C	rs9933509
16	53818460	G	T	rs3751812
16	53818724	G	A	rs3751814
16	53818813	A	G	rs9931900
16	53818834	A	G	rs56313538
16	53819169	T	C	rs9936385
16	53819198	G	C	rs9923233
16	53819367	G	A	rs9923312
16	53819771	G	A	rs11075988
16	53819877	C	T	rs11075989
16	53819893	A	G	rs11075990
16	53819937	A	T	rs11075991
16	53820066	T	C	rs11075992
16	53820503	G	A	rs9926289
16	53820527	T	A	rs9939609
16	53820813	A	G	rs9937709
16	53821125	A	G	rs17817712
16	53821297	T	C	rs7206410
16	53821413	T	C	rs7206629
16	53821615	A	G	rs7202116
16	53821862	C	T	rs7201850
16	53822142	C	A	rs66908032
16	53822183	C	T	rs72803697
16	53822237	A	G	rs62033403
16	53822239	A	G	rs62033404
16	53822387	C	T	rs62033405
16	53822440	G	A	rs7206122
16	53822651	A	G	rs7185735
16	53827479	A	G	rs10468280
16	53827962	A	G	rs62033408
16	53828066	C	T	rs17817964
16	53830055	C	G	rs62033413
16	53830452	A	G	rs9930501
16	53830465	A	G	rs9930506
16	53830867	T	A	rs9933040
16	53831354	C	T	rs72805611
16	53834607	T	C	rs7188250
16	53834608	G	A	rs72805612
16	53837144	G	T	rs11075993
16	53837342	A	G	rs72805613
16	53840525	C	G	rs12149574
16	53842908	G	A	rs12149832
20	57701709	G	C	rs6015445
20	57702450	T	A	rs75777337
20	57704180	T	A	rs76116098
20	57704562	T	C	rs112887356
20	57704603	G	A	rs111267152
20	57705485	T	C	rs236721
20	57705514	T	C	rs6026710
20	57705612	T	A	rs73306821
20	57706406	C	T	rs74585165
20	57706524	T	G	rs7267618
20	57709165	A	G	rs80225530
20	57709744	C	T	rs111269340
20	57709925	A	G	rs78972704
20	57710647	G	A	rs431611
20	57711098	C	G	rs77044088
20	57711886	G	A	rs79328254
20	57712284	T	A	rs77168628
20	57712912	C	A	rs80154324
20	57713314	G	A	rs8116295
20	57714025	C	T	rs260020
20	57714767	A	C	rs459588
20	57715798	T	G	rs78953748
20	57718474	C	T	rs117206681
20	57718690	T	C	rs74729242
20	57719387	G	A	rs74695165
20	57722735	T	A	rs6026727
20	57723130	C	T	rs6026728
20	57725089	G	A	rs75339815
20	57725663	G	A	rs73306860
20	57726123	A	C	rs80271186
20	57726362	T	C	rs78628461
20	57727382	T	C	rs76828114
20	57728269	C	T	rs6026729
20	57729215	C	T	rs6026731
20	57729359	A	C	rs6026732
20	57730248	A	G	rs77543692
20	57730418	T	C	rs75245746
20	57731270	C	A	rs77909999
20	57731875	G	A	rs77882141
20	57733334	A	G	rs11906755
20	57734912	G	A	rs78412528
20	57735448	G	A	rs78302204
20	57735457	A	C	rs259983
20	57739469	A	T	rs6026739
20	57739809	C	T	rs73306874
20	57739829	A	G	rs73306876
20	57740348	A	G	rs6026740
20	57740436	C	T	rs78846039
20	57740605	G	A	rs6026742
20	57742388	A	T	rs6026744
20	57743287	C	T	rs78638275
20	57743335	A	G	rs79928099
20	57744603	T	C	rs11908141
20	57744869	G	C	rs11906149
20	57744871	T	C	rs11908189
20	57745624	G	A	rs6026747
20	57745815	G	A	rs6026748
20	57748589	G	A	rs73306888
20	57748963	G	A	rs76254714
20	57749391	T	C	rs79832454
20	57750533	C	T	rs73306896
20	57750556	C	T	rs259979
20	57750996	T	C	rs80195352
20	57751117	A	G	rs6015450
20	57751948	A	G	rs77506764
20	57753203	T	C	rs74715624
20	57753996	C	G	rs11905512
20	57754390	G	A	rs78872658
20	57755060	A	G	rs75575888
20	57756492	A	T	rs146085428
20	57757760	GTGTT	G	chr20:57757760:D
20	57758720	A	G	rs16982520
20	57760166	T	C	rs116383267
20	57760177	C	T	rs76833326
20	57760553	A	G	rs73309006
chromosome	position	allele1	allele2	rsid
1	11865804	A	G	rs13306561
1	11895675	A	G	rs17037452
1	11880760	C	G	rs142489028
1	11879699	A	G	rs2050265
1	11880748	T	C	rs149002827
1	11876300	T	G	rs41275472
1	11880768	A	G	rs146777460
1	11880741	A	T	rs145724263
1	11873416	A	C	rs17037427
1	11883731	C	T	rs12567136
1	11895795	G	A	rs55857306
1	11858957	T	C	rs45553335
1	11880731	G	T	rs149764880
1	11892615	G	C	rs2236796
1	11881947	C	CAG	chr1:11881947:I
1	11880755	C	T	rs138473600
1	11861855	A	G	rs45603435
1	11887303	A	G	rs7537765
1	11862778	A	G	rs17367504
1	11858036	A	G	rs17037388
1	11881441	C	G	rs6699618
1	11885647	A	G	rs56153133
1	11873787	T	C	rs17037429
10	95892659	C	A	rs10882397
10	95899646	G	C	rs2797983
10	95897240	CAA	C	chr10:95897240:D
10	95900004	A	G	rs7070115
10	95895127	G	A	rs2901761
10	95895177	G	C	rs9663362
10	95898681	G	A	rs731141
10	95892788	T	A	rs10882398
10	95896716	G	A	rs11187793
10	95895940	A	G	rs932764
10	95898827	G	A	rs1806920
10	95903188	C	T	rs10882399
10	95893052	T	A	rs10736085
12	53418192	G	A	rs149230570
12	53566790	G	A	rs7139122
12	53457585	C	T	rs117928258
12	53466205	T	A	rs150819866
12	53451877	C	T	rs151036307
12	9475944	C	T	rs1059172
12	9427520	C	G	rs6487734
12	9471215	G	C	rs10843404
12	9472024	C	T	rs10743661
12	9407282	T	C	rs12369816
12	9399888	C	T	rs11049781
12	9394499	C	T	rs10843223
12	9413442	C	T	rs11049845
12	9370364	C	T	rs2377747
12	9416196	CT	C	chr12:9416196:D
12	9395026	C	T	rs3741847
12	9364224	G	A	rs4353323
12	9462984	A	G	rs12317441
12	9413607	A	G	rs11049846
12	9477252	G	T	rs10843422
12	9408724	C	T	rs34331
12	9470831	C	T	rs10843400
12	9472457	C	T	rs10843408
12	9472643	G	A	rs4271437
12	9368290	G	A	rs10843160
12	9470769	A	G	rs7957287
12	9396121	G	T	rs7954451
12	9415917	T	G	rs10843254
12	9378113	A	G	rs11049626
12	9424308	G	A	rs34337
12	9463357	T	C	rs7960183
12	9394066	T	A	rs10843222
12	9475947	A	G	rs1059171
12	9372135	C	T	rs7137569
12	9464748	G	A	rs10771516
12	9390298	G	A	rs12303039
12	9395022	T	C	rs3741848
12	9472015	C	T	rs10743660
12	9362104	T	G	rs1035848
12	9463968	G	A	rs12366847
15	91441673	G	A	rs2677738
15	91430907	G	A	rs4932179
15	91441729	G	A	rs2521499
15	91431524	T	C	rs4533264
15	91427872	G	C	rs35346340
15	91441207	C	T	rs2677737
15	91441086	T	C	rs1029420
15	91429042	G	A	rs1894401
15	91428589	T	G	rs7183988
15	91428636	G	A	rs7177338
15	91440926	G	C	rs8182016
15	91441678	G	T	rs2677739
15	91428290	C	T	rs11539637
15	91431470	G	A	rs4548831
15	91428521	CT	C	chr15:91428521:D
15	91418394	C	T	rs8027450
15	91430617	G	A	rs2071384
15	91420973	T	C	rs1573643
15	91431255	G	A	rs4932374
15	91425232	C	T	rs6227
15	91423543	G	T	rs6224
15	91422543	T	C	rs8039305
15	91428197	T	C	rs2071382
15	91420940	C	G	rs2071410
15	91442152	A	T	rs2521498
15	91441383	A	G	rs2521500
15	91418297	T	A	rs8032315
15	91427612	G	A	rs12906125
15	91433265	C	G	rs4932376
16	53825905	G	A	rs56137030
16	53821862	C	T	rs7201850
16	53822142	C	A	rs66908032
16	53799905	A	G	rs9928094
16	53821413	T	C	rs7206629
16	53799296	C	T	rs9937521
16	53805207	C	A	rs11075985
16	53819877	C	T	rs11075989
16	53800568	G	A	rs9939973
16	53818167	T	C	rs9933509
16	53834607	T	C	rs7188250
16	53819937	A	T	rs11075991
16	53822237	A	G	rs62033403
16	53819771	G	A	rs11075988
16	53820527	T	A	rs9939609
16	53827962	A	G	rs62033408
16	53814363	G	T	rs9972653
16	53801549	C	T	rs9923147
16	53818834	A	G	rs56313538
16	53819198	G	C	rs9923233
16	53819367	G	A	rs9923312
16	53818813	A	G	rs9931900
16	53799977	T	G	rs9930333
16	53818460	G	T	rs3751812
16	53806453	A	G	rs56094641
16	53818724	G	A	rs3751814
16	53830055	C	G	rs62033413
16	53800200	C	T	rs9940278
16	53822651	A	G	rs7185735
16	53816275	C	A	rs8050136
16	53822387	C	T	rs62033405
16	53799303	C	T	rs28562191
16	53799847	G	A	rs9937354
16	53810686	T	C	rs7193144
16	53822440	G	A	rs7206122
16	53815435	T	C	rs17817497
16	53813367	T	G	rs17817449
16	53816752	A	G	rs8051591
16	53802494	C	T	rs11642015
16	53799507	G	A	rs9937053
16	53820813	A	G	rs9937709
16	53801343	C	A	rs1421086
16	53809247	G	A	rs1121980
16	53803187	A	T	rs1558901
16	53812433	T	C	rs8063057
16	53801985	C	T	rs9923544
16	53813450	A	T	rs8043757
16	53819893	A	G	rs11075990
16	53820066	T	C	rs11075992
16	53820503	G	A	rs9926289
16	53826028	T	C	rs28567725
16	53809123	C	T	rs55872725
16	53803223	G	A	rs62048402
16	53816838	G	A	rs9935401
16	53822183	C	T	rs72803697
16	53811788	A	G	rs62033400
16	53800754	G	A	rs9940128
16	53799269	GACC	G	chr16:53799269:D
16	53810943	C	T	rs62033399
16	53821297	T	C	rs7206410
16	53803574	T	A	rs1558902
16	53831354	C	T	rs72805611
16	53821615	A	G	rs7202116
16	53822169	AT	A	chr16:53822169:D
16	53800629	C	G	rs9940646
16	53800954	T	C	rs1421085
16	53822239	A	G	rs62033404
16	53825488	C	T	rs9941349
16	53819169	T	C	rs9936385
16	53828066	C	T	rs17817964
16	53821125	A	G	rs17817712
16	53827479	A	G	rs10468280
16	53799985	T	A	rs9930397
19	39180458	C	T	rs10415646
19	39168010	AACAG	A	chr19:39168010:D
19	39167760	T	C	rs62121818
19	39144167	A	G	rs979972
19	39172042	G	C	rs3786837
19	39202897	G	A	rs28624276
19	39148103	A	G	rs56365761
19	39248186	G	C	rs11673323
19	39150235	A	G	rs10415219
19	39250337	G	A	rs9304578
19	39213117	AG	A	chr19:39213117:D
19	39184811	G	A	rs7251903
19	39202888	G	C	rs28488032
19	39201781	C	T	rs2279144
19	39240219	C	T	rs55923191
19	39196745	C	T	rs3745859
19	39179934	A	G	rs11083473
19	39212859	C	T	rs8111746
19	39161438	T	C	rs28377909
19	39188112	G	A	rs11083475
19	39143289	G	A	rs13344413
19	39155880	G	A	rs3786835
19	39179271	G	A	rs13343794
19	39159729	C	T	rs62121814
19	39206288	C	T	rs883433
19	39184166	C	T	rs56113315
19	39242559	A	C	rs147179796
19	39205613	C	T	rs883394
19	39186613	G	A	rs10421560
19	39207329	C	T	rs3786848
19	39249306	T	C	rs10407371
19	39173486	A	C	rs7254100
19	39182565	C	T	rs3786839
19	39143884	G	A	rs12460849
19	39243969	G	T	rs150394753
19	39186950	A	G	rs10426809
19	39201488	C	T	rs12462270
19	39195083	C	G	rs3786845
19	39146780	G	C	rs55876653
19	39170473	A	G	rs10406778
19	39237950	C	A	rs8107416
19	39215333	C	T	rs3786851
19	39243970	C	T	rs138217270
19	39144244	C	T	rs979971
19	39189746	T	C	rs749701
19	39204846	G	A	rs10403540
19	39195302	AGGAG	A	chr19:39195302:D
19	39153044	G	A	rs16972767
19	39231981	G	A	rs62120083
19	11526765	G	T	rs167479
20	47408414	A	G	rs2208589
20	57718474	C	T	rs117206681
20	57718690	T	C	rs74729242
20	57719387	G	A	rs74695165
20	57743335	A	G	rs79928099
20	57731875	G	A	rs77882141
20	57749391	T	C	rs79832454
20	57757760	GTGTT	G	chr20:57757760:D
20	57750996	T	C	rs80195352
20	57709744	C	T	rs111269340
20	57744603	T	C	rs11908141
20	57729434	G	A	rs6026733
20	57740436	C	T	rs78846039
20	57759093	TC	T	chr20:57759093:D
20	57712912	C	A	rs80154324
20	57715798	T	G	rs78953748
20	57726362	T	C	rs78628461
20	57758720	A	G	rs16982520
20	57745815	G	A	rs6026748
20	57704180	T	A	rs76116098
20	57739469	A	T	rs6026739
20	57705485	T	C	rs236721
20	57701982	T	C	rs236719
20	57739809	C	T	rs73306874
20	57709925	A	G	rs78972704
20	57740605	G	A	rs6026742
20	57740348	A	G	rs6026740
20	57751948	A	G	rs77506764
20	57742388	A	T	rs6026744
20	57702450	T	A	rs75777337
20	57705612	T	A	rs73306821
20	57728269	C	T	rs6026729
20	57760723	A	G	rs260013
20	57710647	G	A	rs431611
20	57744869	G	C	rs11906149
20	57723130	C	T	rs6026728
20	57735457	A	C	rs259983
20	57745624	G	A	rs6026747
20	57734912	G	A	rs78412528
20	57716973	G	A	rs260017
20	57767727	T	A	rs61743785
20	57713314	G	A	rs8116295
20	57722735	T	A	rs6026727
20	57754390	G	A	rs78872658
20	57760553	A	G	rs73309006
20	57730418	T	C	rs75245746
20	57709165	A	G	rs80225530
20	57726123	A	C	rs80271186
20	57753996	C	G	rs11905512
20	57739829	A	G	rs73306876
20	57748589	G	A	rs73306888
20	57753203	T	C	rs74715624
20	57735448	G	A	rs78302204
20	57725089	G	A	rs75339815
20	57704562	T	C	rs112887356
20	57748963	G	A	rs76254714
20	57751117	A	G	rs6015450
20	57744871	T	C	rs11908189
20	57711886	G	A	rs79328254
20	57705514	T	C	rs6026710
20	57756492	A	T	rs146085428
20	57718723	T	C	rs260015
20	57729215	C	T	rs6026731
20	57733334	A	G	rs11906755
20	57711098	C	G	rs77044088
20	57725663	G	A	rs73306860
20	57706524	T	G	rs7267618
20	57755060	A	G	rs75575888
20	57704603	G	A	rs111267152
20	57727382	T	C	rs76828114
20	57743287	C	T	rs78638275
20	57712284	T	A	rs77168628
20	57729359	A	C	rs6026732
20	57760166	T	C	rs116383267
20	57762732	A	G	rs75542178
20	57706406	C	T	rs74585165
20	57731270	C	A	rs77909999
20	57750533	C	T	rs73306896
20	57760177	C	T	rs76833326
20	57701709	G	C	rs6015445
20	57730248	A	G	rs77543692
3	169117792	A	C	rs2115959
3	169172788	A	G	rs4245909
3	169139890	T	C	rs1918969
3	169097381	C	T	rs1290786
3	169173670	G	A	rs10804833
3	169134621	A	C	rs6444851
3	169191186	G	A	rs7613621
3	169131330	A	T	rs9855086
3	169113110	C	A	rs2421647
3	169146497	C	T	rs2014590
3	169165888	C	T	rs1918974
3	169100886	T	C	rs419076
3	169152663	C	T	rs12496329
3	169165173	A	G	rs1918973
3	169100899	G	A	rs448378
3	169111915	C	T	rs6779380
3	169157998	ATG	A	chr3:169157998:D
3	169094763	G	A	rs1273884
3	169121931	A	T	rs4955647
3	169155318	G	A	rs7626980
3	169098861	C	T	rs988398
3	169192040	T	C	rs6809660
3	169098791	C	T	rs988397
3	169128274	A	G	rs1918966
3	169129651	T	C	rs2421648
3	169154511	A	T	rs1528293
3	169117005	A	G	rs9290366
3	169100755	C	T	rs223102
3	169100443	G	A	rs223103
3	169171347	T	G	rs4955658
4	81184341	A	T	rs16998073
4	81182554	T	C	rs12509595
5	32831670	T	C	rs13154066
5	32815028	A	G	rs1173771
5	32829975	C	G	rs1177764
5	32820553	T	C	rs2193950
5	32819073	T	C	rs9292468
5	32830521	T	C	rs1173727
5	32820552	T	G	rs79292845
5	32829929	T	C	rs1177765
5	32821211	T	C	rs1173770
5	32832474	C	A	rs10059884
5	32828846	T	C	rs7733331
5	32831939	T	C	rs12656497
chromosome	position	allele1	allele2	rsid
12	112410920	C	T	rs60217649
12	112283881	T	C	rs11066046
12	111894072	C	T	rs2073950
12	112344119	T	C	rs12316525
12	112228849	T	C	rs441
12	112044333	G	C	rs3809274
12	112019799	G	T	rs12369009
12	112817847	T	G	rs7311681
12	112003350	T	C	rs616559
12	112505182	T	A	rs7972112
12	112168050	A	G	rs640783
12	112835334	T	C	rs10850036
12	112848570	A	G	rs3759377
12	112355899	T	C	rs57931035
12	111747963	C	T	rs3742007
12	112327142	G	A	rs73424286
12	111846028	C	T	rs34368158
12	112020214	G	C	rs10774629
12	112407588	TG	T	chr12:112407588:D
12	112008242	C	T	rs650887
12	112358064	T	C	rs61612992
12	112217138	C	T	rs11613713
12	112407438	A	G	rs112426410
12	112288179	G	A	rs12302040
12	111847740	A	G	rs3803170
12	112016016	A	C	rs7398705
12	111834384	A	G	rs10744771
12	112123284	A	G	rs601663
12	112113508	G	A	rs12427276
12	112333660	C	A	rs4766705
12	112281493	T	C	rs7970847
12	112163646	T	C	rs847898
12	112794714	T	G	rs7974383
12	111932800	C	T	rs7137828
12	112985328	A	G	rs741334
12	112086503	A	G	rs10774632
12	112284380	G	A	rs7306566
12	112275745	C	A	rs76122743
12	112378768	A	C	rs7133881
12	112273059	T	C	rs12315114
12	111833788	G	A	rs10774624
12	112132632	C	T	rs618358
12	112340734	A	G	rs12319165
12	111754597	T	C	rs7300860
12	112316774	T	G	rs2097701
12	112840766	A	G	rs11066283
12	112941571	G	A	rs7953150
12	112418496	G	A	rs2339908
12	112120170	C	T	rs646275
12	112403813	T	C	rs12306814
12	111849515	G	T	rs7309325
12	111827569	C	T	rs7302763
12	112416586	C	T	rs11066112
12	112682276	A	G	rs7966422
12	112239872	T	C	rs10774638
12	112375990	A	C	rs3752630
12	112360168	G	A	rs7300320
12	112771063	T	G	rs10850031
12	112313688	A	C	rs7297760
12	112273499	C	T	rs11513729
12	112841242	T	G	rs7972529
12	111973140	A	G	rs598711
12	112501766	T	G	rs7978068
12	111963936	T	C	rs863691
12	112288089	C	T	rs7135919
12	112400166	T	C	rs7974550
12	112192426	CCATGCT	C	chr12:112192426:D
12	111949394	T	C	rs678436
12	112176107	A	G	rs669148
12	112037526	A	G	rs10849962
12	112376297	C	T	rs3752632
12	112345056	T	C	rs73426314
12	112346661	C	T	rs11066077
12	112655948	T	C	rs7295628
12	112718510	C	A	rs10850024
12	112057774	GT	G	chr12:112057774:D
12	111974823	A	G	rs619010
12	112301760	G	C	rs11066051
12	112164715	C	G	rs634389
12	112146964	C	T	rs608848
12	112275973	C	T	rs73422318
12	112380372	G	A	rs80017658
12	112320947	C	T	rs11066062
12	111898142	T	C	rs28521474
12	112344756	T	C	rs12426493
12	112423286	C	T	rs73426401
12	112277576	C	T	rs3177647
12	112246954	C	G	rs7296651
12	112293996	C	G	rs57427612
12	112207300	T	A	rs56884502
12	111974280	T	G	rs616668
12	112394022	G	T	rs12579298
12	112395121	G	A	rs58552361
12	112326138	A	G	rs2269802
12	112379587	A	G	rs7137889
12	112388431	A	G	rs7973337
12	111156829	A	C	rs79986271
12	112073916	A	G	rs3809276
12	112521448	G	A	rs4767364
12	111867487	C	T	rs2285520
12	112525073	C	T	rs7304572
12	112297568	G	C	rs7309505
12	112072424	A	G	rs11065987
12	112093078	G	T	rs2285727
12	112260065	T	C	rs2106697
12	112024384	G	T	rs11065967
12	111999570	G	A	rs610769
12	112361909	T	C	rs7295001
12	112014501	C	T	rs12816310
12	112256042	C	T	rs9971942
12	111855461	A	T	rs7299849
12	112228714	T	C	rs440
12	112303481	G	A	rs2879604
12	112026383	A	G	rs7398196
12	112358663	T	G	rs7312260
12	111984851	T	C	rs621899
12	112094766	A	G	rs7977828
12	112151476	C	T	rs592967
12	111766316	T	C	rs79592135
12	112183574	T	C	rs11066018
12	112323582	A	G	rs1981517
12	112291416	G	T	rs7306262
12	111825389	T	C	rs10849944
12	111828663	G	C	rs11065888
12	112373089	T	C	rs12314527
12	112276464	T	C	rs7314870
12	112196611	C	T	rs7978737
12	111985954	G	A	rs583140
12	111989236	A	G	rs638791
12	111871141	A	T	rs4766462
12	111910912	G	A	rs10849951
12	112164620	G	A	rs634819
12	112274236	T	C	rs7970881
12	112050445	G	C	rs76741465
12	112291476	T	C	rs7295727
12	112007756	C	T	rs653178
12	112395239	C	T	rs7965368
12	112717920	T	C	rs7977534
12	112849899	G	A	rs7300285
12	111884608	T	C	rs3184504
12	111833348	C	T	rs10774622
12	112376597	G	A	rs7959619
12	112376157	A	G	rs3752631
12	111882485	C	A	rs2238154
12	111830485	G	C	rs10849946
12	111930400	T	C	rs7138498
12	112328503	T	C	rs6489820
12	112347904	G	A	rs11066078
12	111993886	A	G	rs593226
12	111895272	C	T	rs2301621
12	112392036	C	G	rs11066099
12	112200150	T	C	rs2013002
12	112158966	T	C	rs630616
12	112842275	T	A	rs11066284
12	112310580	G	A	rs6489818
12	112118576	T	C	rs847895
12	111881309	G	T	rs2239195
12	112283546	C	T	rs11066044
12	111965658	C	A	rs657197
12	111829513	G	A	rs7299142
12	111921926	T	A	rs11608565
12	112274741	C	T	rs7953874
12	112248212	TTC	T	chr12:112248212:D
12	112230036	G	A	rs4646777
12	112318997	T	C	rs61440627
12	112398910	T	C	rs10849990
12	112350404	T	A	rs11066080
12	111865049	C	G	rs7310615
12	112139231	GAGGC	G	chr12:112139231:D
12	112222788	C	T	rs4648328
12	112397064	T	C	rs7959723
12	112136583	C	A	rs666951
12	112286796	G	C	rs7315642
12	112190438	C	A	rs6490294
12	112146555	C	A	rs627308
12	112425746	T	C	rs4767264
12	112463366	T	C	rs4767296
12	112206685	G	A	rs2283354
12	112198371	ATATTAT	A	chr12:112198371:D
12	112776042	T	C	rs1468253
12	112364028	T	A	rs12307393
12	112293910	T	C	rs111374400
12	112181226	C	T	rs59905228
12	112047571	T	C	rs11065976
12	112264648	G	A	rs10849975
12	112142110	C	T	rs682212
12	112054977	G	T	rs10849963
12	112320187	AAAG	A	chr12:112320187:D
12	112367555	C	T	rs34028354
12	111901204	C	A	rs1557685
12	112003383	G	T	rs616513
12	111865565	C	T	rs2283358
12	112402669	A	T	rs76300790
12	112235783	C	A	rs4646778
12	112337362	C	T	rs9971746
12	111952167	C	T	rs630512
12	112424570	A	G	rs7956483
12	111997502	G	C	rs848129
12	111927739	G	A	rs7134740
12	112347754	C	T	rs10849985
12	112282583	G	A	rs3782885
12	112131698	G	T	rs632650
12	112233495	G	A	rs78783055
12	111920295	A	C	rs7965040
12	112317320	T	C	rs11066058
12	112281384	G	A	rs7980569
12	112813415	T	C	rs7959696
12	112164622	A	G	rs594570
12	112539516	A	G	rs10774649
12	112342410	A	G	rs73426310
12	112345634	A	G	rs12582302
12	112290651	G	C	rs12307365
12	112328230	C	A	rs6489819
12	112038676	G	A	rs12810456
12	112410186	T	G	rs1016079
12	111139070	A	G	rs16940954
12	112191139	A	G	rs7956676
12	112061723	C	T	rs77684561
12	112291242	A	C	rs6489817
12	112441089	A	G	rs7306804
12	111831993	A	G	rs4572196
12	111986739	C	G	rs596831
12	112287344	G	A	rs7134084
12	112133924	G	A	rs602276
12	112267652	A	C	rs150188565
12	112183490	G	A	rs4767694
12	112377537	C	T	rs11066095
12	112157262	C	T	rs688920
12	112292108	T	C	rs4767072
12	112319398	T	C	rs7961704
12	112699540	T	C	rs2285810
12	112292470	G	A	rs7310605
12	112180177	A	G	rs7962138
12	112288202	A	G	rs12322899
12	112398188	T	C	rs12305655
12	112415179	A	T	rs11066111
12	112233018	T	C	rs10744777
12	111897379	G	C	rs2283357
12	112317096	G	A	rs7294623
12	111724699	T	C	rs4766568
12	112135275	G	A	rs77177960
12	111943004	T	C	rs587914
12	112463296	A	G	rs4767293
12	112225927	C	T	rs10774637
12	112295190	T	C	rs10774640
12	112277406	T	C	rs6489810
12	112273500	G	A	rs7488629
12	112285591	T	C	rs2158030
12	112052651	T	C	rs66480035
12	112284491	C	T	rs7307625
12	112059557	C	T	rs11065979
12	112348191	T	C	rs7136469
12	112060842	T	C	rs11613441
12	112486818	A	G	rs17696736
12	111969388	ATAC	A	chr12:111969388:D
12	112288827	C	T	rs60661425
12	112083162	C	T	rs11065991
12	112351854	C	T	rs61670030
12	112410077	C	A	rs1016078
12	112145100	C	A	rs610303
12	112263873	T	C	rs57976537
12	112264158	C	T	rs10849974
12	112141570	G	A	rs847892
12	112023001	A	G	rs10774631
12	111989658	C	T	rs666727
12	111850230	G	A	rs7977752
12	112801608	A	G	rs7970939
12	112375308	T	G	rs2285695
12	112126065	T	C	rs649406
12	112684221	A	T	rs7953257
12	112306165	G	T	rs11066054
12	112290346	G	T	rs12307192
12	112292147	C	G	rs12313385
12	112403931	A	G	rs7963329
12	112249884	T	G	rs6489793
12	111125551	G	T	rs11065694
12	111973358	A	G	rs597808
12	112404895	C	T	rs12423061
12	112418918	C	T	rs2106956
12	112285116	T	C	rs57046217
12	111844218	G	A	rs3742003
12	112356735	G	A	rs12308660
12	112265083	C	T	rs57303367
12	111830765	G	A	rs4766572
12	112266624	G	C	rs61547643
12	112113658	C	T	rs7136874
12	112332283	C	T	rs7974772
12	112070977	T	A	rs73416497
12	112000648	A	T	rs595529
12	112278025	A	G	rs2879603
12	112217208	G	A	rs11609628
12	112300780	T	C	rs7976557
12	112398451	A	G	rs12305667
12	112380470	G	C	rs73426362
12	112871372	A	G	rs11066301
12	112379271	T	C	rs7295665
12	112064897	T	C	rs9300319
12	112272717	G	A	rs12319539
12	112047296	T	A	rs7484754
12	112221353	G	A	rs79463616
12	112272776	C	T	rs12306584
12	111856738	T	A	rs7973120
12	112272981	C	T	rs12306710
12	111884415	T	C	rs28362508
12	112166696	A	G	rs624716
12	111941120	T	C	rs6490162
12	112322777	T	C	rs12296574
12	112175819	C	G	rs648300
12	111973141	A	C	rs598710
12	112339015	G	A	rs12321677
12	112023067	G	A	rs11065961
12	112334923	A	G	rs7977009
12	112273674	G	A	rs73422316
12	112661263	T	G	rs7956202
12	111951850	C	T	rs628825
12	112146911	C	T	rs609230
12	111982813	T	A	rs629404
12	112287102	T	C	rs2339841
12	112335539	G	A	rs10849982
12	112922529	G	A	rs11066322
12	112271105	A	C	rs138356634
12	111904371	T	A	rs4766578
12	112591686	G	A	rs17630235
12	112281013	A	G	rs4767068
12	112062875	T	C	rs1544396
12	111832887	GA	G	chr12:111832887:D
12	111830809	C	A	rs4766573
12	111818487	T	A	rs10849941
12	112204427	A	G	rs886205
12	112103148	C	T	rs3742001
12	112367921	G	A	rs16941759
12	112130199	G	C	rs659964
12	112206895	A	G	rs4767939
12	111946435	A	G	rs614591
12	111864684	T	C	rs10849947
12	111843197	TG	T	chr12:111843197:D
12	112382251	T	C	rs7973309
12	112421352	G	T	rs7313892
12	112350403	G	T	rs11066079
12	112502438	A	G	rs7314282
12	112134971	G	C	rs695047
12	111762338	TC	T	chr12:111762338:D
12	112340409	G	T	rs10849983
12	112060388	C	G	rs11065980
12	112029291	T	C	rs7953810
12	112515077	A	G	rs6489825
12	112313795	A	G	rs7297883
12	111988432	A	G	rs625093
12	111895203	C	G	rs2301622
12	112325472	C	CTG	chr12:112325472:I
12	111833589	A	G	rs10774623
12	112365523	T	C	rs11066090
12	111894231	CA	C	chr12:111894231:D
12	111910590	C	G	rs111818253
12	111920168	G	T	rs7976462
12	111996557	T	C	rs655107
12	112402950	G	T	rs56814171
12	112436533	A	G	rs10735077
12	112187840	A	G	rs11608345
12	112418146	C	A	rs2339907
12	111926901	T	C	rs1029388
12	111730156	GA	G	chr12:111730156:D
12	112335217	A	T	rs10849981
12	112388128	A	T	rs11066098
12	112141233	A	G	rs642898
12	112430346	C	T	rs7300252
12	111837285	A	G	rs7298118
12	112394260	C	T	rs7295722
12	112283914	T	G	rs7137386
12	112132875	T	C	rs617044
12	112928451	G	A	rs7978851
12	112571169	G	A	rs10850003
12	111849271	G	A	rs12580300
12	112363267	C	A	rs11066089
12	111858086	C	T	rs739497
12	112294373	T	G	rs35704336
12	111818637	T	C	rs10849942
12	112399454	T	G	rs7970920
12	112790648	T	C	rs7979545
12	112795744	T	C	rs7978523
12	112610714	G	A	rs11066188
12	112343374	G	A	rs12427012
12	111866087	G	A	rs73199895
12	112211833	T	C	rs2238151
12	112347728	T	C	rs10849984
12	112280773	G	T	rs3213628
12	111878526	T	C	rs7296313
12	112315172	T	C	rs12426566
12	111989748	G	A	rs641084
12	111969448	C	T	rs607316
12	112906415	A	G	rs11066320
12	112324846	T	C	rs12423041
12	111962581	C	T	rs688812
12	111831521	GA	G	chr12:111831521:D
12	112099245	A	G	rs10774634
12	112263402	G	A	rs7137270
12	112581259	T	C	rs6489828
12	112140409	T	C	rs592311
12	111912188	T	C	rs2339816
12	111835990	A	G	rs4375492
12	111887659	A	G	rs739496
12	112402717	A	G	rs7315950
12	112338539	T	C	rs3742000
12	111862575	C	T	rs11065898
12	112326145	T	C	rs2269803
12	112315102	T	C	rs12426554
12	112520883	C	T	rs2339973
12	112339843	A	G	rs3741998
12	112139209	CACA	C	chr12:112139209:D
12	112328587	A	G	rs7973713
12	112258445	G	A	rs10774639
12	112355949	G	T	rs11066085
12	111835009	A	G	rs4766460
12	112046476	T	C	rs2339818
12	111936838	T	C	rs55851737
12	111910219	A	G	rs10774625
12	112090779	C	T	rs12582964
12	112214459	G	T	rs2238152
12	112385665	A	C	rs9788231
12	112667675	T	G	rs1005902
12	112285542	T	C	rs4346023
12	112293616	T	C	rs79453676
12	112431212	T	C	rs57646770
12	112090814	A	G	rs12579287
12	112404838	G	A	rs9630276
12	112429469	C	G	rs12423126
12	111989979	C	A	rs848132
12	112354075	T	C	rs4767202
12	112291844	T	C	rs7296199
12	112648981	T	C	rs10161225
12	112169652	G	C	rs668774
12	112440731	G	A	rs4767284
12	111875410	A	G	rs10849948
12	112156745	A	C	rs11503168
12	111893537	A	G	rs10849949
12	112292962	G	C	rs4767074
12	112318734	C	T	rs16941703
12	111975163	C	A	rs676767
12	112306919	AG	A	chr12:112306919:D
12	112208838	C	G	rs74849450
12	112354531	T	C	rs7294902
12	112376949	A	G	rs7975437
4	81169912	G	T	rs11099098
4	81184341	A	T	rs16998073
4	81182554	T	C	rs12509595
4	81181072	A	T	rs10857147
4	81188513	C	A	rs35954793
4	81164723	C	T	rs1458038
4	81202048	G	T	rs36034102
4	81174592	G	A	rs13125101
4	81167309	C	T	rs11099097
9	93998706	C	T	rs80267380
9	93902443	A	G	rs7034872
9	93931435	A	G	rs10991798
9	93931252	A	G	rs77480336
9	93954812	A	G	rs74660460
9	94158378	A	C	rs7037297
9	93987782	C	T	rs79342869
9	93966773	G	C	rs78649393
9	93999841	T	C	rs10991837
9	93905765	A	T	rs2031733
9	93919803	A	C	rs7862828
9	93915542	C	T	rs2387628
9	93997873	A	G	rs77696699
9	93940715	G	C	rs57669862
9	93922267	A	G	rs4744035
9	93907925	A	G	rs1327356
9	93982899	G	A	rs2281922
9	93948948	C	T	rs76316360
9	93950732	A	G	rs77874154
9	93959169	G	C	rs78922488
9	93910180	T	A	rs4744032
9	93922078	T	G	rs10991792
9	93939838	C	T	rs77506487
9	93915881	TA	T	chr9:93915881:D
9	93919037	G	A	rs7045279
9	93954315	C	T	rs80170168
9	93954511	T	C	rs113920852
9	94163515	C	G	rs138111502
9	93914316	C	T	rs7470773
9	93904771	C	T	rs10732402
9	93970272	T	C	rs16907269
9	94011892	C	T	rs1397575
9	93964842	G	A	rs77618635
9	93935740	C	T	rs78568464
9	93995208	T	C	rs76379507
9	93974510	G	C	rs76953673
9	93943089	G	A	rs78284360
9	93914987	G	A	rs1806339
9	93949015	T	C	rs10991813
9	93973110	T	C	rs16907280
9	93970365	C	T	rs16907273
9	93914538	C	T	rs943499
9	94015440	G	A	rs10991842
9	94003739	T	C	rs7868501
9	93910600	C	G	rs1536516
9	94154803	C	T	rs16907447
9	93942848	C	T	rs74814940
9	94004897	C	T	rs7857616
9	93942899	C	T	rs79516659
9	93911549	A	G	rs10732403
9	93904323	G	C	rs1887368
9	93908178	G	A	rs7043704
9	93940080	G	A	rs76975733
9	93920377	A	G	rs10733737
9	93930022	C	T	rs112679102
9	93902576	G	C	rs7048945
9	93999971	GT	G	chr9:93999971:D
9	93916001	G	A	rs4743817
9	93900607	T	C	rs4744028
9	93914857	T	A	rs1072502
9	94157846	A	G	rs10991921
9	93968640	C	T	rs9792678
9	93926535	A	C	rs77360493
9	93908436	G	A	rs7044073
9	93937976	A	G	rs28412258
9	93903742	G	A	rs7850804
9	94017567	G	A	rs10991844
9	93924882	A	G	rs10761109
9	93954198	T	G	rs76855161
9	93993760	T	C	rs7849152
9	93993197	C	A	rs7031965
9	93915377	C	T	rs751619
9	94012091	AGACC	A	chr9:94012091:D
9	93911162	T	A	rs4743816
9	93916038	T	C	rs4743818
9	93916856	G	A	rs11792794
9	93910164	T	C	rs4744031
9	93957529	C	A	rs75225183
9	93915096	A	G	rs943500
9	93915270	C	T	rs943501
9	93908011	A	G	rs7029590
9	93943342	C	T	rs78863818
9	93905905	T	C	rs10761106
9	93913534	A	C	rs7028982
9	93911841	C	G	rs7038623
9	93906723	T	C	rs10991780
9	93914769	G	A	rs4111084
9	93939524	T	C	rs57342203
9	93930116	G	A	rs111785791
9	93905916	A	C	rs10761107
9	93974434	GAA	G	chr9:93974434:D
9	93898703	G	A	rs7023978
9	93912284	A	G	rs7024194
9	94002700	C	T	rs1877125

## Sheet: eTable 6a PE
GWAS_ID	Year	Trait	Consortium	Sample_size	N_SNPs	Group	rg	se	z	p	h2_obs	h2_obs_se	h2_int	h2_int_se	gcov_int	gcov_int_se
ukb-b-13352	2018	Vascular/heart problems diagnosed by doctor: None of the above	MRC-IEU	461880	9851867	diseases	-0.5685	0.0404	-14.0778	5.2032e-45	0.1104	0.0045	1.085	0.018	-0.0081	0.0066
ukb-b-14177	2018	Vascular/heart problems diagnosed by doctor: High blood pressure	MRC-IEU	461880	9851867	diseases	0.5596	0.0403	13.868	9.8976e-44	0.1134	0.0047	1.0872	0.019	0.0091	0.0067
ukb-b-18009	2018	Medication for cholesterol, blood pressure, diabetes, or take exogenous hormones: Blood pressure medication	MRC-IEU	249710	9851867	drugs_supplements	0.5874	0.0476	12.3483	4.9768e-35	0.0996	0.0057	1.0491	0.0123	0.0023	0.0058
ukb-b-20175	2018	Systolic blood pressure, automated reading	MRC-IEU	436419	9851867	cardiovascular	0.4589	0.0417	11.0005	3.7993e-28	0.1259	0.0052	1.091	0.0171	0.0158	0.0068
ieu-b-38	2018	systolic blood pressure	International Consortium of Blood Pressure	757601	7088083	cardiovascular	0.4387	0.0402	10.9126	1.0039e-27	0.1358	0.0058	1.0615	0.0317	0.0258	0.009
ieu-b-39	2018	diastolic blood pressure	International Consortium of Blood Pressure	757601	7160619	cardiovascular	0.4418	0.0407	10.8431	2.1496e-27	0.134	0.006	1.0787	0.0321	0.0244	0.0086
ukb-b-7992	2018	Diastolic blood pressure, automated reading	MRC-IEU	436424	9851867	cardiovascular	0.4542	0.0442	10.2817	8.5246e-25	0.1354	0.0053	1.0925	0.018	0.0144	0.0072
ukb-b-20379	2018	Medication for cholesterol, blood pressure, diabetes, or take exogenous hormones: None of the above	MRC-IEU	249710	9851867	drugs_supplements	-0.5038	0.0511	-9.8657	5.8623e-23	0.0625	0.0036	1.0296	0.0097	-0.0037	0.0055
ebi-a-GCST005195	2017	Coronary artery disease	NA	547261	7934254	diseases	0.4047	0.0421	9.605	7.615e-22	0.0391	0.0027	1.0269	0.0117	-0.0041	0.0055
ukb-b-7137	2018	Medication for pain relief, constipation, heartburn: Aspirin	MRC-IEU	457547	9851867	drugs_supplements	0.4773	0.0573	8.3309	8.0208e-17	0.0214	0.0015	1.0208	0.0071	0.0012	0.005
ukb-b-18377	2018	Leg fat percentage (left)	MRC-IEU	454826	9851867	anthropometry	0.2851	0.0348	8.1966	2.4735e-16	0.2058	0.0052	1.1021	0.0168	-0.0066	0.006
ukb-b-3656	2018	Number of treatments/medications taken	MRC-IEU	462933	9851867	drugs_supplements	0.3416	0.042	8.1247	4.4863e-16	0.0569	0.0022	1.0549	0.009	0.0045	0.0054
ukb-b-20531	2018	Leg fat percentage (right)	MRC-IEU	454854	9851867	anthropometry	0.2775	0.0349	7.9498	1.8683e-15	0.2056	0.0052	1.1056	0.017	-0.0056	0.0062
ukb-b-8909	2018	Body fat percentage	MRC-IEU	454633	9851867	anthropometry	0.2683	0.035	7.6563	1.9144e-14	0.2185	0.0058	1.1082	0.0185	-0.0108	0.0062
ukb-b-12854	2018	Arm fat percentage (right)	MRC-IEU	454789	9851867	anthropometry	0.2822	0.0372	7.5922	3.145e-14	0.2174	0.006	1.0995	0.0185	-0.0149	0.0065
ukb-b-20188	2018	Arm fat percentage (left)	MRC-IEU	454724	9851867	anthropometry	0.2794	0.0373	7.4935	6.7048e-14	0.2215	0.0061	1.0941	0.0185	-0.0136	0.0065
ukb-b-7212	2018	Leg fat mass (left)	MRC-IEU	454823	9851867	anthropometry	0.2533	0.0348	7.281	3.3146e-13	0.2334	0.0065	1.0924	0.0183	-0.0074	0.0066
ukb-b-19953	2018	Body mass index (BMI)	MRC-IEU	461460	9851867	anthropometry	0.2706	0.0372	7.2736	3.4999e-13	0.2499	0.0071	1.0946	0.0196	-0.0091	0.0071
ukb-b-18096	2018	Leg fat mass (right)	MRC-IEU	454846	9851867	anthropometry	0.2506	0.035	7.1695	7.5275e-13	0.232	0.0064	1.0941	0.0181	-0.0069	0.0067
ukb-b-16407	2018	Trunk fat percentage	MRC-IEU	454613	9851867	anthropometry	0.2508	0.035	7.1635	7.8654e-13	0.2098	0.0059	1.1079	0.0189	-0.0124	0.0061
ukb-b-19393	2018	Whole body fat mass	MRC-IEU	454137	9851867	anthropometry	0.2433	0.0347	7.0184	2.2437e-12	0.2393	0.0066	1.0995	0.0191	-0.0108	0.0065
ukb-b-11590	2018	Vascular/heart problems diagnosed by doctor: Heart attack	MRC-IEU	461880	9851867	diseases	0.4368	0.0624	7.0038	2.4902e-12	0.018	0.0016	1.0209	0.0078	-0.0045	0.0054
ukb-b-10753	2018	Diabetes diagnosed by doctor	MRC-IEU	461578	9851867	diseases	0.3202	0.0459	6.9736	3.09e-12	0.0421	0.0025	1.0614	0.0128	0.0004	0.0055
ukb-b-6704	2018	Arm fat mass (right)	MRC-IEU	454757	9851867	anthropometry	0.2485	0.0362	6.8725	6.3097e-12	0.2344	0.0069	1.0936	0.0185	-0.0115	0.0068
ukb-b-8338	2018	Arm fat mass (left)	MRC-IEU	454684	9851867	anthropometry	0.2471	0.0363	6.8161	9.3564e-12	0.2349	0.0068	1.0915	0.0185	-0.0117	0.0067
ukb-b-8468	2018	Vascular/heart problems diagnosed by doctor: Angina	MRC-IEU	461880	9851867	diseases	0.356	0.0531	6.7019	2.0573e-11	0.021	0.0017	1.0377	0.0084	-0.0006	0.0049
ukb-b-20044	2018	Trunk fat mass	MRC-IEU	454588	9851867	anthropometry	0.2269	0.0341	6.6519	2.8925e-11	0.237	0.0066	1.105	0.0197	-0.0111	0.0063
ukb-b-3357	2018	Birth weight of first child	MRC-IEU	200272	9851867	anthropometry	-0.323	0.0503	-6.4232	1.3346e-10	0.1053	0.0057	1.0301	0.0111	0.0001	0.0056
ukb-b-17805	2018	Medication for cholesterol, blood pressure, diabetes, or take exogenous hormones: Cholesterol lowering medication	MRC-IEU	249710	9851867	drugs_supplements	0.356	0.0557	6.3909	1.6487e-10	0.0453	0.0052	1.0511	0.021	0.0052	0.0052
ukb-b-9405	2018	Waist circumference	MRC-IEU	462166	9851867	anthropometry	0.2257	0.0355	6.3526	2.1177e-10	0.1985	0.0061	1.0805	0.0176	-0.0027	0.0063
ukb-b-4711	2018	Usual walking pace	MRC-IEU	459915	9851867	activity_fitness_sleep	-0.2561	0.0404	-6.3409	2.2847e-10	0.073	0.0024	1.0464	0.0094	0.0034	0.005
ukb-b-6306	2018	Overall health rating	MRC-IEU	460844	9851867	activity_fitness_sleep	0.2273	0.0365	6.2214	4.9259e-10	0.095	0.003	1.0617	0.0109	0.0024	0.0052
ebi-a-GCST006867	2018	Type 2 diabetes	NA	655666	5030727	diseases	0.2701	0.0452	5.9707	2.3628e-09	0.0457	0.0029	1.0517	0.0189	0.0227	0.0074
ukb-a-534	2017	Diagnoses - main ICD10: I25 Chronic ischaemic heart disease	Neale Lab	337199	10894596	diseases	0.3942	0.0666	5.919	3.24e-09	0.02	0.0023	1.0176	0.0075	0.0066	0.0051
ukb-d-I9_CHD	2018	Major coronary heart disease event	NA	361194	13295130	diseases	0.3794	0.0653	5.8137	6.1115e-09	0.0193	0.0018	0.9993	0.0076	-0.0085	0.0053
ukb-b-7953	2018	Forced vital capacity (FVC)	MRC-IEU	421986	9851867	lung_function	-0.2018	0.036	-5.6036	2.0993e-08	0.1701	0.007	1.1188	0.0197	0.0018	0.0064
ukb-a-581	2017	Diagnoses - main ICD10: R07 Pain in throat and chest	Neale Lab	337199	10894596	diseases	0.395	0.0718	5.4987	3.83e-08	0.016	0.0017	1.0065	0.0073	0.0063	0.0047
ukb-b-11085	2018	Medication for pain relief, constipation, heartburn: None of the above	MRC-IEU	457547	9851867	drugs_supplements	-0.2106	0.0384	-5.4875	4.0763e-08	0.0543	0.0022	1.0355	0.0092	0.0019	0.0052
ukb-b-13764	2018	Long-standing illness, disability or infirmity	MRC-IEU	451893	9851867	diseases	0.2245	0.041	5.4775	4.3149e-08	0.0488	0.002	1.0353	0.008	0.0067	0.0047
ukb-b-12687	2018	Mother's age at death	MRC-IEU	273111	9851867	family_memb_health	-0.3621	0.0689	-5.2586	1.4519e-07	0.0243	0.0022	1.0949	0.0077	0.0022	0.0055
ukb-b-14713	2018	Forced vital capacity (FVC), Best measure	MRC-IEU	345665	9851867	lung_function	-0.1879	0.0358	-5.2551	1.4792e-07	0.1884	0.008	1.1013	0.0189	-0.001	0.006
ukb-b-15590	2018	Hip circumference	MRC-IEU	462117	9851867	anthropometry	0.186	0.0373	4.989	6.0692e-07	0.2231	0.0074	1.1053	0.0209	-0.0124	0.007
ukb-b-11842	2018	Weight	MRC-IEU	461632	9851867	anthropometry	0.17	0.0341	4.985	6.1958e-07	0.2746	0.0084	1.1223	0.0234	-0.0085	0.0071
met-d-LA_pct	2020	Ratio of linoleic acid to total fatty acids	NA	114999	12321875	NMR_metabo_UKBB	-0.2857	0.0575	-4.9687	6.7405e-07	0.1188	0.0132	1.0493	0.0259	0.0046	0.0059
ukb-b-20292	2018	Taking other prescription medications	MRC-IEU	461332	9851867	drugs_supplements	0.2275	0.046	4.9461	7.5728e-07	0.0407	0.0018	1.0331	0.0081	-0.0023	0.0051
ukb-b-13378	2018	Birth weight	MRC-IEU	261932	9851867	anthropometry	-0.2361	0.0478	-4.9402	7.8059e-07	0.1057	0.0054	1.0777	0.0148	0.0073	0.0062
ukb-a-533	2017	Diagnoses - main ICD10: I21 Acute myocardial infarction	Neale Lab	337199	10894596	diseases	0.4501	0.0917	4.9114	9.04e-07	0.0099	0.0015	1.0068	0.0067	0.0075	0.0049
ieu-a-1239	2018	Years of schooling	SSGAC	766345	10101242	education_intelligence	-0.1372	0.0294	-4.6634	3.1102e-06	0.1122	0.0032	0.9784	0.0154	-0.0027	0.0059
ebi-a-GCST005843	2018	Ischemic stroke	NA	440328	7537579	diseases	0.3542	0.0775	4.572	4.8319e-06	0.0156	0.0014	1.0348	0.0067	0.0279	0.0052
ukb-b-10787	2018	Standing height	MRC-IEU	461950	9851867	anthropometry	-0.1297	0.0293	-4.4203	9.8559e-06	0.5013	0.0236	1.3795	0.0724	-5.6291e-05	0.0074
ukb-b-4650	2018	Comparative body size at age 10	MRC-IEU	454718	9851867	anthropometry	0.158	0.036	4.3893	1.1372e-05	0.142	0.0083	1.032	0.0199	-0.0036	0.006
ukb-b-5779	2018	Alcohol intake frequency.	MRC-IEU	462346	9851867	alcohol	0.1925	0.0441	4.3642	1.2761e-05	0.0805	0.0035	1.086	0.0123	-0.0023	0.0059
met-d-L_HDL_PL_pct	2020	Phospholipids to total lipids ratio in large HDL	NA	115078	12321875	NMR_metabo_UKBB	0.2452	0.0564	4.3488	1.3691e-05	0.1611	0.02	1.0818	0.0325	0.0054	0.0053
ukb-b-11303	2018	Father's age at death	MRC-IEU	341118	9851867	family_memb_health	-0.2758	0.0634	-4.3486	1.3701e-05	0.0316	0.0022	1.0877	0.0075	0.0014	0.0057
ebi-a-GCST005314	2018	Offspring birth weight	NA	68258	8671379	anthropometry	-0.3162	0.0732	-4.3208	1.5543e-05	0.0848	0.0087	1.0103	0.0068	0.0051	0.0051
ukb-b-7043	2018	Mineral and other dietary supplements: Calcium	MRC-IEU	461384	9851867	drugs_supplements	-0.3314	0.078	-4.2482	2.1546e-05	0.0117	0.0013	1.0263	0.007	0.0089	0.0048
ieu-a-1095	2014	Age at menarche	ReproGen	182416	2441816	gynecology_fertility	-0.1758	0.0416	-4.2274	2.3636e-05	0.1303	0.0111	0.9623	0.0146	-0.001	0.0049
ieu-b-109	2020	HDL cholesterol	UK Biobank	403943	12321875	biomarker	-0.1583	0.0375	-4.2209	2.4332e-05	0.1989	0.0149	1.3699	0.1111	-0.0068	0.0062
ukb-b-18103	2018	Pulse rate, automated reading	MRC-IEU	436424	9851867	cardiovascular	0.1363	0.0339	4.0273	5.6422e-05	0.1553	0.0094	1.0633	0.0323	-0.0032	0.0057
ukb-b-2053	2018	Health satisfaction	MRC-IEU	152420	9851867	activity_fitness_sleep	0.2126	0.0529	4.0212	5.7909e-05	0.0781	0.0045	1.0188	0.0074	0.0039	0.0046
ukb-b-19657	2018	Forced expiratory volume in 1-second (FEV1)	MRC-IEU	421986	9851867	lung_function	-0.1518	0.0381	-3.9873	6.6821e-05	0.1432	0.0057	1.0851	0.0158	-0.0011	0.0064
ebi-a-GCST006702	2017	Parental longevity (combined parental age at death)	NA	208118	11484372	family_memb_health	-0.2773	0.0696	-3.986	6.7202e-05	0.0366	0.0032	1.0598	0.0081	-0.0006	0.0054
ukb-b-16187	2018	Diagnoses - main ICD10: R55 Syncope and collapse	MRC-IEU	463010	9851867	diseases	0.3842	0.0967	3.9736	7.0809e-05	0.0064	0.0011	1.0052	0.0077	-0.0104	0.0055
ukb-b-17729	2018	Qualifications: None of the above	MRC-IEU	458079	9851867	education_intelligence	0.1311	0.033	3.9679	7.2522e-05	0.0897	0.0032	1.073	0.0113	0.0018	0.005
ukb-b-8714	2018	Vascular/heart problems diagnosed by doctor: Stroke	MRC-IEU	461880	9851867	diseases	0.4484	0.1138	3.9394	8.1678e-05	0.0045	0.0011	1.0204	0.0072	0.0027	0.0048
ebi-a-GCST004131	2017	Inflammatory bowel disease	NA	59957	9619016	diseases	0.1828	0.0498	3.6678	0.0002	0.3146	0.0303	1.1269	0.0135	0.0235	0.0058
ukb-b-20124	2018	Heel bone mineral density (BMD) T-score, automated	MRC-IEU	265753	9851867	pain_skeletal	0.1477	0.0394	3.7445	0.0002	0.2973	0.0262	1.1391	0.0372	-0.006	0.007
ukb-b-5192	2018	Time spent watching television (TV)	MRC-IEU	437887	9851867	activity_fitness_sleep	0.1578	0.042	3.7581	0.0002	0.0966	0.0033	1.0733	0.0108	-0.0032	0.0058
ukb-b-703	2018	Duration walking for pleasure	MRC-IEU	328153	9851867	activity_fitness_sleep	-0.2345	0.0627	-3.7381	0.0002	0.0256	0.0019	1.0618	0.0071	0.0104	0.005
ukb-b-11141	2018	Forced expiratory volume in 1-second (FEV1), Best measure	MRC-IEU	345665	9851867	lung_function	-0.1392	0.0387	-3.5962	0.0003	0.1592	0.0066	1.0724	0.0149	-0.0026	0.0062
ukb-b-16489	2018	Qualifications: College or University degree	MRC-IEU	458079	9851867	education_intelligence	-0.1105	0.0313	-3.5268	0.0004	0.1532	0.0049	1.117	0.0156	-0.0035	0.0056
met-d-Gly	2020	Glycine	NA	114972	12321875	NMR_metabo_UKBB	-0.1981	0.0582	-3.4046	0.0007	0.1477	0.0433	1.015	0.0096	0.0076	0.005
met-d-XL_HDL_FC_pct	2020	Free cholesterol to total lipids ratio in very large HDL	NA	115053	12321875	NMR_metabo_UKBB	0.1752	0.0519	3.3766	0.0007	0.1647	0.0198	1.1235	0.0605	0.0037	0.0052
ukb-b-7551	2018	Maximum workload during fitness test	MRC-IEU	68425	9851867	cardiovascular	-0.2986	0.0885	-3.3754	0.0007	0.0459	0.0074	1.0159	0.0065	-0.0051	0.0043
ieu-a-1107	2015	Urinary albumin-to-creatinine ratio	CKDGen	54450	2190189	biomarker	0.3799	0.1129	3.3648	0.0008	0.0458	0.0091	0.9953	0.007	-0.0063	0.0051
met-c-878	2016	Concentration of large HDL particles	NA	19273	11814787	kettunen_metabolites	-0.3089	0.092	-3.3593	0.0008	0.1373	0.0302	0.9974	0.0146	0.0068	0.005
met-d-Ile	2020	Isoleucine	NA	115075	12321875	NMR_metabo_UKBB	0.2324	0.0693	3.3534	0.0008	0.0509	0.0055	1.0153	0.0074	-0.0051	0.0045
ieu-a-72	2015	Waist-to-hip ratio	GIANT	224459	2562516	anthropometry	0.1779	0.0538	3.3067	0.0009	0.0592	0.0037	0.8416	0.0075	0.0106	0.0048
met-c-877	2016	Total lipids in large HDL	NA	19273	11820655	kettunen_metabolites	-0.308	0.0931	-3.3094	0.0009	0.1355	0.0306	0.9986	0.0143	0.0064	0.0051
met-d-L_LDL_C_pct	2020	Cholesterol to total lipids ratio in large LDL	NA	115078	12321875	NMR_metabo_UKBB	-0.2415	0.0727	-3.3231	0.0009	0.11	0.0269	1.1092	0.0647	-0.0048	0.0057
ukb-b-15787	2018	Transport type for commuting to job workplace: Cycle	MRC-IEU	245364	9851867	activity_fitness_sleep	-0.2008	0.0606	-3.3142	0.0009	0.0347	0.0025	1.0356	0.0071	0.0079	0.0048
ieu-b-118	2011	HOMA-IR	MAGIC	37037	2455342	biomarker	0.4132	0.1258	3.2855	0.001	0.0706	0.0127	1.0016	0.0066	0.0018	0.0053
met-d-XL_HDL_P	2020	Concentration of very large HDL particles	NA	115078	12321875	NMR_metabo_UKBB	-0.2028	0.0616	-3.2949	0.001	0.1728	0.0229	1.1377	0.0654	-0.0079	0.0055
ukb-a-333	2017	Creatinine (enzymatic) in urine	Neale Lab	327525	10894596	biomarker	0.1549	0.0473	3.277	0.001	0.0648	0.0029	1.0226	0.0082	0.0059	0.0054
ukb-b-12405	2018	Age at first live birth	MRC-IEU	170498	9851867	gynecology_fertility	-0.1423	0.0433	-3.2859	0.001	0.1503	0.0065	1.0635	0.0095	-0.0014	0.0051
ieu-b-142	2019	Cigarettes smoked per day	GSCAN	249752	12003613	smoking	0.1352	0.0414	3.2645	0.0011	0.0789	0.0099	0.9472	0.0155	-0.0086	0.0047
ieu-b-25	2019	Cigarettes per Day	GWAS and Sequencing Consortium of Alcohol and Nicotine use	337334	11913712	smoking	0.1352	0.0414	3.2681	0.0011	0.0584	0.0073	0.9472	0.0155	-0.0086	0.0047
met-c-879	2016	Phospholipids in large HDL	NA	19273	11820655	kettunen_metabolites	-0.3058	0.0935	-3.2694	0.0011	0.1312	0.0302	0.9966	0.0136	0.0069	0.0051
ukb-b-11535	2018	Mineral and other dietary supplements: Glucosamine	MRC-IEU	461384	9851867	drugs_supplements	-0.1846	0.0567	-3.254	0.0011	0.0232	0.0016	1.0332	0.0076	0.0003	0.0048
met-c-875	2016	Cholesterol esters in large HDL	NA	19273	11820655	kettunen_metabolites	-0.314	0.0971	-3.235	0.0012	0.1287	0.0307	0.9985	0.0135	0.005	0.0051
ieu-a-980	2015	Femoral neck bone mineral density	GEFOS	32735	10586900	pain_skeletal	0.216	0.0672	3.2145	0.0013	0.192	0.0222	0.975	0.008	-0.0007	0.0049
ukb-a-334	2017	Potassium in urine	Neale Lab	326816	10894596	biomarker	0.1839	0.057	3.224	0.0013	0.0421	0.0022	1.0188	0.0082	0.0091	0.0052
ukb-b-8778	2018	Pulse wave peak to peak time	MRC-IEU	151466	9851867	cardiovascular	-0.2278	0.0714	-3.1881	0.0014	0.0363	0.004	1.0189	0.0073	-0.0006	0.0048
ukb-b-11615	2018	Qualifications: A levels/AS levels or equivalent	MRC-IEU	458079	9851867	education_intelligence	-0.1207	0.0379	-3.1841	0.0015	0.0842	0.0029	1.0623	0.0108	0.0033	0.0053
met-c-874	2016	Total cholesterol in large HDL	NA	21558	11861714	kettunen_metabolites	-0.3288	0.1043	-3.1515	0.0016	0.1065	0.0278	1.0052	0.0139	0.0055	0.005
ukb-b-19379	2018	Impedance of arm (left)	MRC-IEU	454850	9851867	anthropometry	-0.1192	0.0378	-3.1578	0.0016	0.2444	0.0077	1.1356	0.0251	-0.0064	0.0076
ukb-b-11578	2018	Chest pain or discomfort walking normally	MRC-IEU	72395	9851867	pain_skeletal	0.2709	0.0863	3.1399	0.0017	0.0627	0.0069	1.0253	0.0068	-0.0079	0.0053
ukb-b-7007	2018	Other eye problems	MRC-IEU	461565	9851867	eye_ear	0.2289	0.073	3.1352	0.0017	0.0094	0.0012	1.0367	0.0069	-0.0047	0.0045
ukb-b-18099	2018	Qualifications: O levels/GCSEs or equivalent	MRC-IEU	458079	9851867	education_intelligence	-0.1511	0.0489	-3.0885	0.002	0.0411	0.0019	1.0774	0.0092	0.0054	0.0053
met-d-L_HDL_P	2020	Concentration of large HDL particles	NA	115078	12321875	NMR_metabo_UKBB	-0.1592	0.0517	-3.0796	0.0021	0.2024	0.0224	1.1282	0.0573	-0.0062	0.0054
met-d-LA	2020	Linoleic acid	NA	114999	12321875	NMR_metabo_UKBB	-0.2058	0.067	-3.0728	0.0021	0.1213	0.0242	1.0304	0.0302	0.0128	0.0062
ukb-b-4462	2018	Exposure to tobacco smoke at home	MRC-IEU	417693	9851867	smoking	0.2207	0.0719	3.0704	0.0021	0.012	0.0013	1.0363	0.0068	-0.0023	0.0045
ukb-b-19921	2018	Impedance of whole body	MRC-IEU	454840	9851867	anthropometry	-0.1165	0.0383	-3.0382	0.0024	0.2732	0.0088	1.1366	0.0266	-0.0015	0.0076
met-d-XL_HDL_CE	2020	Cholesteryl esters in very large HDL	NA	115078	12321875	NMR_metabo_UKBB	-0.1864	0.0615	-3.0284	0.0025	0.2041	0.0271	1.1333	0.0593	-0.0085	0.0057
ukb-b-14238	2018	Mineral and other dietary supplements: None of the above	MRC-IEU	461384	9851867	drugs_supplements	0.1786	0.0592	3.018	0.0025	0.0291	0.0018	1.026	0.0074	-0.0006	0.005
met-d-M_LDL_C_pct	2020	Cholesterol to total lipids ratio in medium LDL	NA	115078	12321875	NMR_metabo_UKBB	-0.2343	0.078	-3.0048	0.0027	0.0555	0.0128	1.066	0.0323	-0.0011	0.0052
met-d-Total_C	2020	Total cholesterol	NA	115078	12321875	NMR_metabo_UKBB	-0.2272	0.0758	-2.9955	0.0027	0.0892	0.0243	1.0865	0.053	0.0043	0.0059
met-d-Total_FC	2020	Total free cholesterol	NA	115078	12321875	NMR_metabo_UKBB	-0.2228	0.0744	-2.9947	0.0027	0.0862	0.0241	1.0814	0.0507	0.0049	0.0059
ukb-a-532	2017	Diagnoses - main ICD10: I20 Angina pectoris	Neale Lab	337199	10894596	diseases	0.3184	0.1061	3.0013	0.0027	0.0081	0.0015	1.0099	0.007	0.0008	0.0049
ukb-b-5945	2018	Relative age of first facial hair	MRC-IEU	204568	9851867	infancy_puberty	-0.1249	0.0416	-2.9999	0.0027	0.1216	0.0074	1.0711	0.0177	0.0042	0.005
ieu-b-111	2020	triglycerides	UK Biobank	441016	12321875	biomarker	0.1406	0.047	2.9895	0.0028	0.1682	0.0175	1.2013	0.0756	0.0056	0.0074
ukb-b-17557	2018	Types of transport used (excluding work): Cycle	MRC-IEU	460491	9851867	activity_fitness_sleep	-0.1785	0.06	-2.9745	0.0029	0.0272	0.0016	1.052	0.0078	0.0021	0.0053
met-d-Total_CE	2020	Total esterified cholesterol	NA	115078	12321875	NMR_metabo_UKBB	-0.2256	0.076	-2.9684	0.003	0.0913	0.0242	1.0882	0.0535	0.0039	0.0059
ukb-b-19191	2018	Mouth/teeth dental problems: Toothache	MRC-IEU	461113	9851867	dental	-0.2764	0.093	-2.9709	0.003	0.0071	0.0011	1.0367	0.0069	0.0102	0.005
met-c-876	2016	Free cholesterol in large HDL	NA	21559	11869426	kettunen_metabolites	-0.3047	0.1032	-2.9542	0.0031	0.107	0.0281	1.0077	0.0136	0.0044	0.005
met-d-L_HDL_CE	2020	Cholesteryl esters in large HDL	NA	115078	12321875	NMR_metabo_UKBB	-0.1523	0.0518	-2.9393	0.0033	0.2225	0.0253	1.1191	0.0522	-0.0069	0.0054
ukb-b-4616	2018	Nap during day	MRC-IEU	462400	9851867	activity_fitness_sleep	0.1109	0.0377	2.938	0.0033	0.0798	0.0032	1.0366	0.0105	-0.003	0.0061
met-d-L_HDL_C	2020	Cholesterol in large HDL	NA	115078	12321875	NMR_metabo_UKBB	-0.1536	0.0523	-2.9335	0.0034	0.2196	0.0251	1.1223	0.0541	-0.0069	0.0055
met-d-L_HDL_C_pct	2020	Cholesterol to total lipids ratio in large HDL	NA	115078	12321875	NMR_metabo_UKBB	-0.1751	0.0598	-2.9269	0.0034	0.2038	0.0307	1.0865	0.0506	-0.0085	0.0057
met-d-XL_HDL_L	2020	Total lipids in very large HDL	NA	115078	12321875	NMR_metabo_UKBB	-0.1815	0.0627	-2.8948	0.0038	0.1894	0.0243	1.1189	0.0573	-0.0093	0.0058
ukb-b-6244	2018	Exposure to tobacco smoke outside home	MRC-IEU	391502	9851867	smoking	0.1514	0.0524	2.8915	0.0038	0.0303	0.0019	1.0437	0.008	-0.0024	0.005
met-d-XL_HDL_C	2020	Cholesterol in very large HDL	NA	115078	12321875	NMR_metabo_UKBB	-0.1855	0.0645	-2.8786	0.004	0.1976	0.0287	1.1339	0.062	-0.0095	0.0059
met-d-XS_VLDL_CE	2020	Cholesteryl esters in very small VLDL	NA	115078	12321875	NMR_metabo_UKBB	-0.2377	0.0826	-2.8773	0.004	0.0869	0.022	1.1065	0.0588	0.0008	0.006
met-d-L_HDL_CE_pct	2020	Cholesteryl esters to total lipids ratio in large HDL	NA	115078	12321875	NMR_metabo_UKBB	-0.1593	0.0555	-2.8706	0.0041	0.1884	0.0245	1.0719	0.0424	-0.0082	0.0054
met-d-L_LDL_TG_pct	2020	Triglycerides to total lipids ratio in large LDL	NA	115078	12321875	NMR_metabo_UKBB	0.213	0.0743	2.8677	0.0041	0.1181	0.0288	1.1176	0.0751	0.0046	0.0057
met-d-M_VLDL_CE	2020	Cholesteryl esters in medium VLDL	NA	115078	12321875	NMR_metabo_UKBB	-0.2728	0.0951	-2.8693	0.0041	0.0688	0.0259	1.0963	0.061	0.0025	0.0063
ukb-b-7859	2018	Impedance of arm (right)	MRC-IEU	454826	9851867	anthropometry	-0.1067	0.0373	-2.8592	0.0042	0.2468	0.0077	1.1176	0.0258	-0.0088	0.0076
ieu-b-4842	2022	HbA1c	Within family GWAS consortium	45734	9696819	biomarker	0.185	0.0649	2.8522	0.0043	0.1639	0.0259	1.0652	0.0158	0.0021	0.0049
ukb-b-13799	2018	Qualifications: Other professional qualifications eg: nursing, teaching	MRC-IEU	458079	9851867	education_intelligence	-0.1212	0.0424	-2.8551	0.0043	0.0411	0.002	1.0533	0.0093	0.0079	0.0048
ebi-a-GCST006250	2018	Intelligence	NA	269867	9276181	education_intelligence	-0.106	0.0373	-2.8435	0.0045	0.1884	0.0068	1.033	0.0131	0.0014	0.0065
ukb-b-11605	2018	Medication for pain relief, constipation, heartburn: Omeprazole (e.g. Zanprol)	MRC-IEU	457547	9851867	drugs_supplements	0.1501	0.0529	2.8404	0.0045	0.0191	0.0013	1.0409	0.0071	0.0003	0.0043
met-d-M_HDL_PL_pct	2020	Phospholipids to total lipids ratio in medium HDL	NA	115078	12321875	NMR_metabo_UKBB	0.1574	0.0555	2.8355	0.0046	0.1739	0.0206	1.0791	0.0384	0.0024	0.0051
met-d-Omega_6	2020	Omega-6 fatty acids	NA	114999	12321875	NMR_metabo_UKBB	-0.1798	0.0635	-2.8321	0.0046	0.1218	0.0252	1.0377	0.033	0.012	0.0062
ieu-b-110	2020	LDL cholesterol	UK Biobank	440546	12321875	biomarker	-0.1413	0.05	-2.8293	0.0047	0.0814	0.0159	1.1777	0.1125	0.0032	0.0067
met-d-Total_BCAA	2020	Total concentration of branched-chain amino acids (leucine + isoleucine + valine)	NA	115047	12321875	NMR_metabo_UKBB	0.1781	0.063	2.8269	0.0047	0.0742	0.0081	1.0214	0.0093	-0.0026	0.0049
met-d-M_VLDL_C	2020	Cholesterol in medium VLDL	NA	115078	12321875	NMR_metabo_UKBB	-0.2354	0.0835	-2.819	0.0048	0.0704	0.0236	1.0839	0.0523	0.0046	0.0062
ukb-b-7376	2018	Impedance of leg (right)	MRC-IEU	454863	9851867	anthropometry	-0.1116	0.0397	-2.8125	0.0049	0.2535	0.0089	1.1418	0.0272	0.0071	0.0076
ukb-b-6019	2018	Number of cigarettes previously smoked daily	MRC-IEU	108946	9851867	smoking	0.1629	0.0583	2.795	0.0052	0.0881	0.0105	1.0167	0.009	-0.0071	0.0051
met-d-XL_HDL_PL	2020	Phospholipids in very large HDL	NA	115078	12321875	NMR_metabo_UKBB	-0.172	0.0616	-2.7903	0.0053	0.1897	0.0232	1.1067	0.0554	-0.0093	0.0058
met-c-873	2016	Isoleucine	NA	24776	12076452	kettunen_metabolites	0.354	0.1273	2.7819	0.0054	0.0723	0.0227	0.9933	0.0066	-0.003	0.0052
met-d-HDL_size	2020	Average diameter for HDL particles	NA	115078	12321875	NMR_metabo_UKBB	-0.1486	0.0534	-2.7809	0.0054	0.1904	0.022	1.1205	0.0596	-0.0077	0.0055
met-d-L_HDL_FC	2020	Free cholesterol in large HDL	NA	115078	12321875	NMR_metabo_UKBB	-0.1535	0.0552	-2.7784	0.0055	0.201	0.0238	1.1238	0.0555	-0.0072	0.0056
met-c-864	2016	Total cholesterol in HDL	NA	21555	11865530	kettunen_metabolites	-0.3019	0.1091	-2.7677	0.0056	0.0947	0.0281	1.006	0.012	0.0095	0.005
met-c-940	2016	Valine	NA	24900	12092490	kettunen_metabolites	0.3753	0.1356	2.7682	0.0056	0.0582	0.0187	1.0161	0.0072	-0.0027	0.005
met-d-XS_VLDL_C	2020	Cholesterol in very small VLDL	NA	115078	12321875	NMR_metabo_UKBB	-0.2268	0.0819	-2.7697	0.0056	0.0817	0.0232	1.1122	0.0634	0.0018	0.006
ukb-b-8727	2018	Age at last live birth	MRC-IEU	170248	9851867	gynecology_fertility	-0.1467	0.0531	-2.7608	0.0058	0.082	0.0048	1.0413	0.0088	-0.0005	0.0048
met-d-HDL_FC	2020	Free cholesterol in HDL	NA	115078	12321875	NMR_metabo_UKBB	-0.1472	0.0535	-2.7509	0.0059	0.1615	0.0193	1.1163	0.0528	-0.0014	0.0051
met-d-Omega_6_pct	2020	Ratio of omega-6 fatty acids to total fatty acids	NA	114999	12321875	NMR_metabo_UKBB	-0.165	0.06	-2.752	0.0059	0.1451	0.0195	1.0309	0.0203	-0.0029	0.0058
met-d-L_HDL_L	2020	Total lipids in large HDL	NA	115078	12321875	NMR_metabo_UKBB	-0.1418	0.0521	-2.7207	0.0065	0.1975	0.0228	1.1225	0.0555	-0.0065	0.0055
ieu-b-107	2020	apolipoprotein A-I	UK Biobank	393193	12321875	biomarker	-0.1032	0.0383	-2.694	0.0071	0.1748	0.0187	1.3029	0.1027	-0.0067	0.0059
met-d-Leu	2020	Leucine	NA	115074	12321875	NMR_metabo_UKBB	0.1819	0.0676	2.6902	0.0071	0.0681	0.0084	1.0107	0.0088	-0.0038	0.0052
met-d-Remnant_C	2020	Remnant cholesterol (non-HDL, non-LDL -cholesterol)	NA	115078	12321875	NMR_metabo_UKBB	-0.2079	0.0773	-2.6907	0.0071	0.0739	0.0238	1.0777	0.0514	0.0054	0.006
met-d-IDL_PL	2020	Phospholipids in IDL	NA	115078	12321875	NMR_metabo_UKBB	-0.2406	0.0897	-2.6813	0.0073	0.0838	0.0289	1.1161	0.071	0.0009	0.0063
met-d-L_LDL_C	2020	Cholesterol in large LDL	NA	115078	12321875	NMR_metabo_UKBB	-0.2396	0.0895	-2.6778	0.0074	0.0706	0.0269	1.0946	0.0667	0.0051	0.0062
met-c-865	2016	Mean diameter for HDL particles	NA	19273	11803445	kettunen_metabolites	-0.2709	0.1013	-2.6738	0.0075	0.1254	0.0289	1.0053	0.0185	0.0034	0.0048
met-d-S_LDL_C_pct	2020	Cholesterol to total lipids ratio in small LDL	NA	115078	12321875	NMR_metabo_UKBB	-0.2184	0.0823	-2.6546	0.0079	0.0547	0.0074	1.0452	0.0176	0.0058	0.0054
met-d-L_VLDL_CE_pct	2020	Cholesteryl esters to total lipids ratio in large VLDL	NA	115067	12321875	NMR_metabo_UKBB	-0.223	0.0843	-2.6468	0.0081	0.1361	0.0214	1.0789	0.0393	-0.0025	0.0063
met-d-Total_PL	2020	Total phospholipids in lipoprotein particles	NA	115078	12321875	NMR_metabo_UKBB	-0.1573	0.0595	-2.6425	0.0082	0.1147	0.0201	1.0612	0.0356	0.006	0.0056
ukb-b-14068	2018	Impedance of leg (left)	MRC-IEU	454857	9851867	anthropometry	-0.1039	0.0394	-2.6392	0.0083	0.2536	0.0088	1.1349	0.0265	0.0059	0.0075
met-d-Val	2020	Valine	NA	115048	12321875	NMR_metabo_UKBB	0.1611	0.0612	2.6311	0.0085	0.0791	0.0086	1.0295	0.0106	-0.0007	0.0048
ukb-b-3460	2018	Alcohol intake versus 10 years previously	MRC-IEU	428117	9851867	alcohol	0.1332	0.0506	2.6323	0.0085	0.0338	0.0019	1.0385	0.0085	-2.005e-05	0.0052
met-d-Cholines	2020	Total cholines	NA	114999	12321875	NMR_metabo_UKBB	-0.1538	0.0589	-2.613	0.009	0.1212	0.019	1.065	0.0403	0.0066	0.0055
ukb-b-19722	2018	Non-accidental death in close genetic family	MRC-IEU	144817	9851867	family_memb_health	0.2973	0.1138	2.6135	0.009	0.0148	0.0034	1.0088	0.0064	-0.0032	0.0051
ukb-b-4956	2018	Morning/evening person (chronotype)	MRC-IEU	413343	9851867	mood_behaviour	-0.0864	0.0332	-2.602	0.0093	0.1172	0.0038	1.0425	0.0126	-0.0005	0.0056
ukb-d-30090_irnt	2018	Platelet crit	NA	350471	13586285	biomarker	0.0961	0.037	2.5963	0.0094	0.2113	0.0172	1.2082	0.0359	-0.0093	0.0065
met-d-HDL_C	2020	HDL cholesterol	NA	115078	12321875	NMR_metabo_UKBB	-0.1362	0.0525	-2.5922	0.0095	0.1787	0.0224	1.104	0.0438	-0.0014	0.0051
ukb-b-10215	2018	Hand grip strength (right)	MRC-IEU	461089	9851867	activity_fitness_sleep	-0.0995	0.0384	-2.5917	0.0095	0.1032	0.0036	1.0695	0.013	0.0024	0.0056
met-d-IDL_CE	2020	Cholesteryl esters in IDL	NA	115078	12321875	NMR_metabo_UKBB	-0.245	0.0946	-2.589	0.0096	0.0842	0.0284	1.0948	0.0706	0.0016	0.0063
ukb-a-561	2017	Diagnoses - main ICD10: M10 Gout	Neale Lab	337199	10894596	diseases	0.5746	0.2221	2.5873	0.0097	0.0024	0.0015	0.998	0.0065	0.0137	0.0045
ukb-b-16099	2018	Leg fat-free mass (left)	MRC-IEU	454805	9851867	anthropometry	0.0897	0.0347	2.5843	0.0098	0.2799	0.0096	1.1501	0.0272	-0.0065	0.0073
ukb-b-17400	2018	Snoring	MRC-IEU	430438	9851867	activity_fitness_sleep	-0.1071	0.0415	-2.5831	0.0098	0.0603	0.0024	1.0275	0.0095	-0.0013	0.0053
met-d-IDL_C	2020	Cholesterol in IDL	NA	115078	12321875	NMR_metabo_UKBB	-0.2436	0.0944	-2.581	0.0099	0.0852	0.0279	1.0962	0.0687	0.0014	0.0063
met-d-non_HDL_C	2020	Total cholesterol minus HDL-C	NA	115078	12321875	NMR_metabo_UKBB	-0.2255	0.0877	-2.5718	0.0101	0.0669	0.0276	1.0915	0.0653	0.0059	0.0061
ukb-b-12181	2018	Pain type(s) experienced in last month: Headache	MRC-IEU	461857	9851867	pain_skeletal	-0.1314	0.0511	-2.5693	0.0102	0.0429	0.0025	1.021	0.0096	0.0107	0.005
ukb-b-8428	2018	Forced expiratory volume in 1-second (FEV1), predicted	MRC-IEU	148653	9851867	lung_function	-0.115	0.0447	-2.5702	0.0102	0.1724	0.0115	1.0512	0.013	0.0007	0.0055
met-d-L_LDL_FC	2020	Free cholesterol in large LDL	NA	115078	12321875	NMR_metabo_UKBB	-0.2479	0.0968	-2.5613	0.0104	0.0748	0.0288	1.1027	0.0733	0.0024	0.0063
met-d-IDL_L	2020	Total lipids in IDL	NA	115078	12321875	NMR_metabo_UKBB	-0.2473	0.0967	-2.5588	0.0105	0.0778	0.0308	1.1109	0.0759	0.0021	0.0062
met-d-M_HDL_FC_pct	2020	Free cholesterol to total lipids ratio in medium HDL	NA	115078	12321875	NMR_metabo_UKBB	-0.1535	0.0601	-2.5558	0.0106	0.1632	0.025	1.1547	0.0637	-0.0045	0.0055
met-d-XXL_VLDL_CE_pct	2020	Cholesteryl esters to total lipids ratio in chylomicrons and extremely large VLDL	NA	111631	12321875	NMR_metabo_UKBB	-0.1789	0.0701	-2.5531	0.0107	0.0593	0.0156	1.0373	0.0197	0.0052	0.0048
met-d-Omega_6_by_Omega_3	2020	Ratio of omega-6 fatty acids to omega-3 fatty acids	NA	114999	12321875	NMR_metabo_UKBB	-0.1445	0.0568	-2.5429	0.011	0.0925	0.013	1.0747	0.0559	0.01	0.0056
ukb-a-562	2017	Diagnoses - main ICD10: M16 Coxarthrosis [arthrosis of hip]	Neale Lab	337199	10894596	diseases	0.2549	0.1005	2.5374	0.0112	0.0107	0.0017	1.0106	0.0078	0.0092	0.0053
ieu-a-1037	2013	Difference in height between childhood and adulthood	EGG	10799	2384832	anthropometry	-0.2492	0.0983	-2.5348	0.0113	0.3295	0.0497	0.9728	0.0077	-0.0002	0.0056
met-d-L_LDL_CE	2020	Cholesteryl esters in large LDL	NA	115078	12321875	NMR_metabo_UKBB	-0.2365	0.0934	-2.5313	0.0114	0.0663	0.0306	1.1022	0.0753	0.0059	0.0062
met-d-L_LDL_P	2020	Concentration of large LDL particles	NA	115078	12321875	NMR_metabo_UKBB	-0.2201	0.0871	-2.5266	0.0115	0.0722	0.0303	1.1014	0.0722	0.0046	0.0062
ebi-a-GCST007431	2019	Lung function (FEV1/FVC)	NA	321047	19671887	lung_function	0.0913	0.0362	2.5207	0.0117	0.2079	0.0119	0.9728	0.0206	-0.0046	0.006
ukb-a-563	2017	Diagnoses - main ICD10: M17 Gonarthrosis [arthrosis of knee]	Neale Lab	337199	10894596	diseases	0.2033	0.081	2.5092	0.0121	0.0138	0.0016	1.0063	0.0069	0.0052	0.0051
met-c-960	2016	Triglycerides in chylomicrons and largest VLDL particles	NA	21540	11843388	kettunen_metabolites	0.277	0.111	2.4941	0.0126	0.085	0.0261	0.9921	0.0067	-0.0011	0.0046
met-d-L_LDL_PL	2020	Phospholipids in large LDL	NA	115078	12321875	NMR_metabo_UKBB	-0.2328	0.0933	-2.4946	0.0126	0.0649	0.0258	1.0908	0.0652	0.0056	0.0062
met-d-L_LDL_L	2020	Total lipids in large LDL	NA	115078	12321875	NMR_metabo_UKBB	-0.2374	0.0953	-2.4917	0.0127	0.0653	0.0309	1.1046	0.0765	0.0059	0.0062
ukb-b-16254	2018	Pain type(s) experienced in last month: Knee pain	MRC-IEU	461857	9851867	pain_skeletal	0.1228	0.0493	2.4885	0.0128	0.0393	0.0019	1.0204	0.0084	-0.0021	0.0048
met-d-HDL_CE	2020	Cholesteryl esters in HDL	NA	115078	12321875	NMR_metabo_UKBB	-0.1297	0.0522	-2.4842	0.013	0.181	0.0232	1.0994	0.0422	-0.0016	0.005
met-d-XS_VLDL_FC	2020	Free cholesterol in very small VLDL	NA	115078	12321875	NMR_metabo_UKBB	-0.1727	0.0697	-2.4781	0.0132	0.0862	0.0218	1.103	0.0594	0.0044	0.0057
ukb-b-8329	2018	Eye problems/disorders: Cataract	MRC-IEU	150642	9851867	diseases	0.2125	0.0861	2.4693	0.0135	0.0223	0.0031	1.0183	0.0061	-0.009	0.0046
met-d-LDL_P	2020	Concentration of LDL particles	NA	115078	12321875	NMR_metabo_UKBB	-0.2079	0.0843	-2.4656	0.0137	0.07	0.0285	1.0969	0.0669	0.0059	0.0062
met-c-842	2016	Apolipoprotein A-I	NA	20687	11760646	kettunen_metabolites	-0.3297	0.1342	-2.4565	0.014	0.0749	0.0275	1.0017	0.0111	0.0151	0.0049
met-d-Clinical_LDL_C	2020	Clinical LDL cholesterol	NA	115078	12321875	NMR_metabo_UKBB	-0.241	0.0983	-2.4515	0.0142	0.0618	0.0271	1.0963	0.0696	0.0048	0.0063
met-d-ApoB	2020	Apolipoprotein B	NA	115078	12321875	NMR_metabo_UKBB	-0.205	0.084	-2.4404	0.0147	0.0695	0.0278	1.0959	0.0651	0.0058	0.0061
met-d-Phosphatidylc	2020	Phosphatidylcholines	NA	114999	12321875	NMR_metabo_UKBB	-0.1386	0.0568	-2.4378	0.0148	0.1278	0.0206	1.0656	0.0455	0.006	0.0054
ukb-b-16446	2018	Basal metabolic rate	MRC-IEU	454874	9851867	anthropometry	0.0822	0.0337	2.4371	0.0148	0.3005	0.0104	1.1622	0.0297	-0.0044	0.0076
met-d-LDL_C	2020	LDL cholesterol	NA	115078	12321875	NMR_metabo_UKBB	-0.2337	0.0966	-2.4184	0.0156	0.0613	0.0305	1.1022	0.0761	0.0063	0.0062
ukb-b-11465	2018	Reason for glasses/contact lenses: For a 'squint' or 'turn' in an eye since childhood (called 'strabismus')	MRC-IEU	460536	9851867	eye_ear	0.278	0.115	2.4181	0.0156	0.0057	0.0012	0.9989	0.0104	-0.0123	0.0066
met-d-M_LDL_TG_pct	2020	Triglycerides to total lipids ratio in medium LDL	NA	115078	12321875	NMR_metabo_UKBB	0.1916	0.0794	2.4142	0.0158	0.1021	0.0238	1.1139	0.0696	0.0034	0.0059
met-d-S_HDL_FC_pct	2020	Free cholesterol to total lipids ratio in small HDL	NA	115078	12321875	NMR_metabo_UKBB	-0.2	0.0834	-2.3991	0.0164	0.1101	0.0311	1.1665	0.0839	-0.0048	0.0059
met-d-LDL_FC	2020	Free cholesterol in LDL	NA	115078	12321875	NMR_metabo_UKBB	-0.2462	0.1026	-2.3984	0.0165	0.0659	0.0298	1.1065	0.0783	0.0032	0.0064
met-d-SFA_pct	2020	Ratio of saturated fatty acids to total fatty acids	NA	114999	12321875	NMR_metabo_UKBB	0.1474	0.0615	2.3987	0.0165	0.0649	0.0069	1.0272	0.0087	-0.003	0.005
met-d-Sphingomyelins	2020	Sphingomyelins	NA	114999	12321875	NMR_metabo_UKBB	-0.1851	0.0772	-2.3975	0.0165	0.0944	0.0201	1.1079	0.0474	0.001	0.0059
ukb-b-14926	2018	Types of transport used (excluding work): Walk	MRC-IEU	460491	9851867	activity_fitness_sleep	-0.1238	0.0516	-2.3968	0.0165	0.0339	0.0019	1.0554	0.0084	0.0056	0.0053
met-c-959	2016	Phospholipids in chylomicrons and largest VLDL particles	NA	21542	11871391	kettunen_metabolites	0.2423	0.1012	2.3944	0.0166	0.0961	0.026	0.985	0.0065	-0.003	0.0043
ukb-b-19925	2018	Arm fat-free mass (left)	MRC-IEU	454672	9851867	anthropometry	0.0809	0.0338	2.3957	0.0166	0.2778	0.0097	1.1523	0.0278	-0.0029	0.0076
met-d-XS_VLDL_L	2020	Total lipids in very small VLDL	NA	115078	12321875	NMR_metabo_UKBB	-0.1487	0.0621	-2.3937	0.0167	0.0963	0.0213	1.0959	0.061	0.0055	0.0056
met-d-XL_HDL_FC	2020	Free cholesterol in very large HDL	NA	115078	12321875	NMR_metabo_UKBB	-0.1764	0.0739	-2.3867	0.017	0.1757	0.03	1.1115	0.0592	-0.0119	0.0062
met-d-XL_VLDL_FC_pct	2020	Free cholesterol to total lipids ratio in very large VLDL	NA	114155	12321875	NMR_metabo_UKBB	-0.2019	0.0846	-2.3875	0.017	0.126	0.0199	1.0558	0.0293	-0.008	0.0062
ebi-a-GCST005581	2012	Primary biliary cirrhosis	NA	11375	119756	diseases	0.3117	0.1308	2.384	0.0171	3.4498	0.6677	1.1615	0.0743	0.0264	0.0347
met-d-L_HDL_PL	2020	Phospholipids in large HDL	NA	115078	12321875	NMR_metabo_UKBB	-0.1249	0.0523	-2.3853	0.0171	0.1841	0.0221	1.1201	0.0548	-0.006	0.0055
met-d-LDL_CE	2020	Cholesteryl esters in LDL	NA	115078	12321875	NMR_metabo_UKBB	-0.2095	0.0879	-2.3846	0.0171	0.0664	0.0286	1.0932	0.0687	0.0071	0.0061
ukb-a-335	2017	Sodium in urine	Neale Lab	326831	10894596	biomarker	0.1189	0.05	2.3786	0.0174	0.0699	0.003	1.0336	0.0089	0.0028	0.006
ukb-b-8146	2018	Medication for pain relief, constipation, heartburn: Ranitidine (e.g. Zantac)	MRC-IEU	457547	9851867	drugs_supplements	0.2586	0.1087	2.379	0.0174	0.0058	0.0011	1.0281	0.0073	-0.0087	0.0048
ukb-b-7478	2018	Hand grip strength (left)	MRC-IEU	461026	9851867	activity_fitness_sleep	-0.0931	0.0392	-2.3771	0.0175	0.1034	0.0036	1.0667	0.0129	0.0009	0.006
met-d-IDL_TG_pct	2020	Triglycerides to total lipids ratio in IDL	NA	115078	12321875	NMR_metabo_UKBB	0.1705	0.072	2.3683	0.0179	0.1607	0.0307	1.1048	0.0659	0.008	0.006
ukb-b-5262	2018	Relative age voice broke	MRC-IEU	195644	9851867	infancy_puberty	-0.1145	0.0487	-2.3512	0.0187	0.0682	0.0046	1.0218	0.0088	0.0002	0.0048
ukb-b-8388	2018	Started insulin within one year diagnosis of diabetes	MRC-IEU	21241	9851867	drugs_supplements	-0.3093	0.1316	-2.3506	0.0187	0.1294	0.0468	1.016	0.013	0.0079	0.0078
met-c-948	2016	Triglycerides in very large HDL	NA	21536	11871386	kettunen_metabolites	-0.2841	0.1209	-2.3489	0.0188	0.0904	0.0252	1.0126	0.0269	0.0111	0.0047
ukb-b-11411	2018	Blood clot, DVT, bronchitis, emphysema, asthma, rhinitis, eczema, allergy diagnosed by doctor: Blood clot in the leg (DVT)	MRC-IEU	462013	9851867	diseases	0.208	0.0887	2.346	0.019	0.0094	0.0013	1.0183	0.0104	-0.0074	0.0058
ukb-b-10831	2018	Pack years of smoking	MRC-IEU	142387	9851867	smoking	0.1214	0.0518	2.3436	0.0191	0.098	0.0075	1.028	0.0093	-0.0037	0.0051
met-d-XS_VLDL_CE_pct	2020	Cholesteryl esters to total lipids ratio in very small VLDL	NA	115078	12321875	NMR_metabo_UKBB	-0.1742	0.0747	-2.3318	0.0197	0.1889	0.0378	1.0826	0.063	-0.0099	0.0063
met-d-LDL_L	2020	Total lipids in LDL	NA	115078	12321875	NMR_metabo_UKBB	-0.2177	0.0934	-2.3308	0.0198	0.063	0.0305	1.1015	0.0755	0.0068	0.0062
met-d-M_VLDL_FC	2020	Free cholesterol in medium VLDL	NA	115078	12321875	NMR_metabo_UKBB	-0.163	0.0699	-2.3305	0.0198	0.0881	0.0232	1.0677	0.0443	0.0075	0.0061
ukb-b-12828	2018	Leg fat-free mass (right)	MRC-IEU	454835	9851867	anthropometry	0.0811	0.0348	2.3297	0.0198	0.2783	0.0097	1.1558	0.0278	-0.0066	0.0073
met-d-IDL_FC	2020	Free cholesterol in IDL	NA	115078	12321875	NMR_metabo_UKBB	-0.2382	0.1023	-2.3278	0.0199	0.0775	0.0297	1.1118	0.0727	0.0003	0.0064
met-d-XS_VLDL_P	2020	Concentration of very small VLDL particles	NA	115078	12321875	NMR_metabo_UKBB	-0.1558	0.0669	-2.3284	0.0199	0.0873	0.0228	1.1058	0.0622	0.0052	0.0057
ieu-a-1070	2015	Sitting height ratio	NA	21590	7710729	anthropometry	0.1861	0.0802	2.319	0.0204	0.224	0.0277	0.9787	0.0073	-0.0127	0.0056
ukb-b-9543	2018	Shortness of breath walking on level ground	MRC-IEU	150308	9851867	activity_fitness_sleep	0.1453	0.0632	2.3007	0.0214	0.0503	0.0039	1.0141	0.0072	0.0008	0.0049
ukb-a-569	2017	Diagnoses - main ICD10: M54 Dorsalgia	Neale Lab	337199	10894596	diseases	0.1953	0.085	2.2991	0.0215	0.01	0.0015	1.0044	0.0073	0.0002	0.005
met-d-LDL_PL	2020	Phospholipids in LDL	NA	115078	12321875	NMR_metabo_UKBB	-0.2175	0.0948	-2.2953	0.0217	0.0617	0.0281	1.0978	0.0719	0.0066	0.0063
met-d-PUFA_pct	2020	Ratio of polyunsaturated fatty acids to total fatty acids	NA	114999	12321875	NMR_metabo_UKBB	-0.1365	0.0595	-2.2948	0.0217	0.1558	0.0165	1.0273	0.0168	-0.007	0.0057
met-c-957	2016	Total lipids in chylomicrons and largest VLDL particles	NA	18960	11708802	kettunen_metabolites	0.2323	0.1013	2.2932	0.0218	0.1205	0.0271	0.9891	0.0066	-0.0022	0.0046
met-d-Lactate	2020	Lactate	NA	114802	12321875	NMR_metabo_UKBB	0.1852	0.0812	2.2808	0.0226	0.0403	0.0057	1.0441	0.0097	-0.001	0.0049
met-d-XS_VLDL_PL_pct	2020	Phospholipids to total lipids ratio in very small VLDL	NA	115078	12321875	NMR_metabo_UKBB	0.1444	0.0633	2.2802	0.0226	0.1135	0.0203	1.0533	0.0346	0.0006	0.0049
met-d-S_LDL_P	2020	Concentration of small LDL particles	NA	115078	12321875	NMR_metabo_UKBB	-0.1761	0.0774	-2.2764	0.0228	0.0706	0.0257	1.091	0.0589	0.0065	0.0059
met-d-Tyr	2020	Tyrosine	NA	114911	12321875	NMR_metabo_UKBB	0.11	0.0484	2.2747	0.0229	0.1242	0.0391	0.9778	0.0294	0.0041	0.0048
met-d-XL_VLDL_PL_pct	2020	Phospholipids to total lipids ratio in very large VLDL	NA	114155	12321875	NMR_metabo_UKBB	-0.1737	0.0764	-2.2741	0.023	0.0576	0.0124	1.0652	0.0352	0.0028	0.0054
ukb-b-12510	2018	Diagnoses - main ICD10: R69 Unknown and unspecified causes of morbidity	MRC-IEU	463010	9851867	diseases	0.2868	0.1262	2.2733	0.023	0.0037	0.001	1.0114	0.0073	-0.0102	0.0048
ieu-a-982	2015	Lumbar spine bone mineral density	GEFOS	28498	10582867	pain_skeletal	0.162	0.0713	2.271	0.0231	0.2067	0.024	0.9768	0.0081	0.0025	0.0048
met-d-VLDL_CE	2020	Cholesteryl esters in VLDL	NA	115078	12321875	NMR_metabo_UKBB	-0.1484	0.0654	-2.2684	0.0233	0.0913	0.0231	1.0728	0.0434	0.0071	0.0059
met-d-S_VLDL_FC	2020	Free cholesterol in small VLDL	NA	115078	12321875	NMR_metabo_UKBB	-0.1633	0.0721	-2.2645	0.0235	0.0842	0.0244	1.0806	0.0495	0.0077	0.0061
met-d-Total_L	2020	Total lipids in lipoprotein particles	NA	115078	12321875	NMR_metabo_UKBB	-0.1468	0.0648	-2.265	0.0235	0.1009	0.0241	1.0564	0.0409	0.0074	0.0059
met-d-HDL_L	2020	Total lipids in HDL	NA	115078	12321875	NMR_metabo_UKBB	-0.119	0.0526	-2.264	0.0236	0.1495	0.0189	1.1038	0.0458	0.0002	0.005
ukb-b-10591	2018	Chest pain or discomfort	MRC-IEU	458012	9851867	pain_skeletal	0.1072	0.0474	2.2619	0.0237	0.0325	0.0017	1.0332	0.0077	0.0074	0.0048
ukb-b-8764	2018	Types of physical activity in last 4 weeks: Other exercises (eg: swimming, cycling, keep fit, bowling)	MRC-IEU	460376	9851867	activity_fitness_sleep	-0.0964	0.0426	-2.262	0.0237	0.0433	0.002	1.034	0.0087	-0.0026	0.0049
met-d-M_LDL_P	2020	Concentration of medium LDL particles	NA	115078	12321875	NMR_metabo_UKBB	-0.1832	0.0815	-2.2476	0.0246	0.0632	0.0217	1.0755	0.0485	0.0084	0.006
met-d-M_VLDL_TG_pct	2020	Triglycerides to total lipids ratio in medium VLDL	NA	115078	12321875	NMR_metabo_UKBB	0.1939	0.0863	2.2451	0.0248	0.1655	0.0325	1.0808	0.0541	0.0081	0.0066
met-d-PUFA	2020	Polyunsaturated fatty acids	NA	114999	12321875	NMR_metabo_UKBB	-0.1357	0.0605	-2.2426	0.0249	0.1362	0.027	1.0446	0.0329	0.0088	0.0063
met-d-XS_VLDL_C_pct	2020	Cholesterol to total lipids ratio in very small VLDL	NA	115078	12321875	NMR_metabo_UKBB	-0.171	0.0764	-2.2375	0.0253	0.1813	0.0372	1.085	0.0632	-0.0099	0.0063
met-d-XXL_VLDL_C_pct	2020	Cholesterol to total lipids ratio in chylomicrons and extremely large VLDL	NA	111631	12321875	NMR_metabo_UKBB	-0.1486	0.0664	-2.2372	0.0253	0.0697	0.0182	1.0286	0.022	0.0055	0.0049
met-d-L_VLDL_TG_pct	2020	Triglycerides to total lipids ratio in large VLDL	NA	115067	12321875	NMR_metabo_UKBB	0.1904	0.0855	2.2278	0.0259	0.0622	0.0133	1.0909	0.0492	-0.0068	0.0054
ukb-b-12397	2018	Diagnoses - main ICD10: H26.9 Cataract, unspecified	MRC-IEU	463010	9851867	diseases	0.179	0.0805	2.2227	0.0262	0.0091	0.0013	0.9992	0.0077	-0.0095	0.0051
ukb-b-11971	2018	Pulse wave Arterial Stiffness index	MRC-IEU	151053	9851867	cardiovascular	0.1601	0.0725	2.2086	0.0272	0.0359	0.004	1.0193	0.0074	0.0013	0.0048
met-d-M_VLDL_FC_pct	2020	Free cholesterol to total lipids ratio in medium VLDL	NA	115078	12321875	NMR_metabo_UKBB	-0.1962	0.0889	-2.2077	0.0273	0.1484	0.0292	1.0856	0.0511	-0.007	0.0066
met-d-M_VLDL_C_pct	2020	Cholesterol to total lipids ratio in medium VLDL	NA	115078	12321875	NMR_metabo_UKBB	-0.1804	0.082	-2.1998	0.0278	0.1777	0.0332	1.0749	0.052	-0.0092	0.0065
met-c-947	2016	Phospholipids in very large HDL	NA	19273	11820655	kettunen_metabolites	-0.2566	0.1168	-2.1971	0.028	0.0956	0.0291	1.0063	0.0162	0.0046	0.005
met-d-Phe	2020	Phenylalanine	NA	115025	12321875	NMR_metabo_UKBB	0.1708	0.0778	2.1952	0.0281	0.0393	0.0073	1.0121	0.0083	-0.0018	0.0047
met-d-M_LDL_FC	2020	Free cholesterol in medium LDL	NA	115078	12321875	NMR_metabo_UKBB	-0.2273	0.1039	-2.1867	0.0288	0.0559	0.0286	1.1053	0.0767	0.0053	0.0063
met-c-897	2016	Leucine	NA	24728	12078191	kettunen_metabolites	0.3448	0.1581	2.181	0.0292	0.0476	0.0207	1.0076	0.0068	-0.0007	0.0051
met-d-M_VLDL_CE_pct	2020	Cholesteryl esters to total lipids ratio in medium VLDL	NA	115078	12321875	NMR_metabo_UKBB	-0.1746	0.0801	-2.1787	0.0294	0.1852	0.034	1.0714	0.0511	-0.0097	0.0065
met-c-839	2016	Acetate	NA	24748	12082155	kettunen_metabolites	-0.2927	0.1351	-2.1668	0.0302	0.0568	0.0181	1.0002	0.0069	0.0076	0.0044
met-c-952	2016	Triglycerides in very large VLDL	NA	21548	11814232	kettunen_metabolites	0.205	0.0946	2.1663	0.0303	0.1118	0.0273	0.9819	0.0065	-0.0009	0.0044
met-d-XL_HDL_PL_pct	2020	Phospholipids to total lipids ratio in very large HDL	NA	115053	12321875	NMR_metabo_UKBB	-0.1345	0.0622	-2.1633	0.0305	0.148	0.0196	1.0966	0.0523	-0.0091	0.0059
met-d-XL_VLDL_C_pct	2020	Cholesterol to total lipids ratio in very large VLDL	NA	114155	12321875	NMR_metabo_UKBB	-0.1747	0.0809	-2.1603	0.0307	0.1548	0.0278	1.0631	0.0443	-0.0067	0.0064
met-d-IDL_C_pct	2020	Cholesterol to total lipids ratio in IDL	NA	115078	12321875	NMR_metabo_UKBB	-0.1618	0.075	-2.1568	0.031	0.1412	0.0309	1.1008	0.0691	-0.0031	0.0057
ukb-b-13704	2018	Blood clot, DVT, bronchitis, emphysema, asthma, rhinitis, eczema, allergy diagnosed by doctor: Blood clot in the lung	MRC-IEU	462013	9851867	diseases	0.2312	0.1073	2.1555	0.0311	0.0056	0.0012	1.0072	0.0085	-0.0079	0.0055
ukb-b-7289	2018	Pain type(s) experienced in last month: Hip pain	MRC-IEU	461857	9851867	pain_skeletal	0.1109	0.0515	2.1538	0.0313	0.0239	0.0015	1.0178	0.0073	-0.004	0.0047
met-d-XXL_VLDL_TG_pct	2020	Triglycerides to total lipids ratio in chylomicrons and extremely large VLDL	NA	111631	12321875	NMR_metabo_UKBB	0.1338	0.0623	2.1458	0.0319	0.0548	0.0194	1.0349	0.0289	-0.0101	0.0046
met-d-M_VLDL_PL_pct	2020	Phospholipids to total lipids ratio in medium VLDL	NA	115078	12321875	NMR_metabo_UKBB	-0.2248	0.1048	-2.145	0.032	0.1143	0.0279	1.0979	0.0573	-0.005	0.0067
ukb-a-227	2017	Alcohol drinker status: Previous	Neale Lab	336965	10894596	alcohol	0.1622	0.0757	2.1437	0.0321	0.0134	0.0016	1.0039	0.0065	0.0006	0.0045
ukb-b-2535	2018	Falls in the last year	MRC-IEU	461725	9851867	activity_fitness_sleep	0.1051	0.0491	2.1381	0.0325	0.0318	0.0017	1.0105	0.0085	-0.0033	0.0052
ukb-b-929	2018	Frequency of tiredness / lethargy in last 2 weeks	MRC-IEU	449019	9851867	mood_behaviour	0.0824	0.0386	2.138	0.0325	0.0596	0.0025	1.0365	0.0088	0.0012	0.0054
met-c-863	2016	Glycoprotein acetyls	NA	19270	11820605	kettunen_metabolites	0.237	0.111	2.1357	0.0327	0.1018	0.0291	0.9844	0.0064	0.0086	0.0046
ukb-b-15869	2018	Types of physical activity in last 4 weeks: None of the above	MRC-IEU	460376	9851867	activity_fitness_sleep	0.1224	0.0577	2.1231	0.0337	0.0238	0.0015	1.0678	0.0068	0.001	0.0054
met-d-L_VLDL_C_pct	2020	Cholesterol to total lipids ratio in large VLDL	NA	115067	12321875	NMR_metabo_UKBB	-0.2101	0.099	-2.1218	0.0339	0.0953	0.0197	1.0882	0.0448	-7.1733e-05	0.0063
ukb-b-7337	2018	Types of physical activity in last 4 weeks: Walking for pleasure (not as a means of transport)	MRC-IEU	460376	9851867	activity_fitness_sleep	-0.0946	0.0446	-2.1189	0.0341	0.0365	0.0019	1.0581	0.0075	-0.0037	0.0051
met-d-S_LDL_C	2020	Cholesterol in small LDL	NA	115078	12321875	NMR_metabo_UKBB	-0.2017	0.0953	-2.1171	0.0342	0.0582	0.0309	1.1063	0.0777	0.0067	0.0062
ebi-a-GCST003367	2016	circulating leptin levels	NA	33987	2457011	biomarker	0.2192	0.1035	2.1165	0.0343	0.0951	0.015	0.9971	0.0066	0.0028	0.005
ukb-b-19520	2018	Arm fat-free mass (right)	MRC-IEU	454753	9851867	anthropometry	0.0704	0.0332	2.117	0.0343	0.279	0.0098	1.1439	0.0287	-0.0004	0.0075
ukb-b-13184	2018	Types of physical activity in last 4 weeks: Heavy DIY (eg: weeding, lawn mowing, carpentry, digging)	MRC-IEU	460376	9851867	activity_fitness_sleep	-0.1089	0.0516	-2.1107	0.0348	0.0351	0.0016	1.0863	0.0079	-0.0002	0.0055
met-d-IDL_P	2020	Concentration of IDL particles	NA	115078	12321875	NMR_metabo_UKBB	-0.2505	0.1188	-2.1075	0.0351	0.0537	0.0299	1.1085	0.0772	0.002	0.0063
met-c-950	2016	Concentration of very large VLDL particles	NA	18960	11382413	kettunen_metabolites	0.2102	0.1	2.1009	0.0356	0.1234	0.0294	0.9836	0.0068	-0.0023	0.0046
met-d-XL_VLDL_CE_pct	2020	Cholesteryl esters to total lipids ratio in very large VLDL	NA	114155	12321875	NMR_metabo_UKBB	-0.1635	0.0778	-2.1018	0.0356	0.1599	0.0261	1.053	0.0381	-0.006	0.0063
ukb-b-5238	2018	Fluid intelligence score	MRC-IEU	149051	9851867	education_intelligence	-0.0861	0.041	-2.0997	0.0358	0.2248	0.0096	1.0727	0.0111	0.0005	0.0057
met-d-Phosphoglyc	2020	Phosphoglycerides	NA	114999	12321875	NMR_metabo_UKBB	-0.1207	0.0576	-2.0973	0.036	0.1257	0.0209	1.0541	0.0403	0.0067	0.0055
ukb-a-551	2017	Diagnoses - main ICD10: K44 Diaphragmatic hernia	Neale Lab	337199	10894596	diseases	0.2775	0.133	2.087	0.0369	0.0047	0.0013	1.007	0.0059	0.0046	0.0048
ukb-b-6134	2018	Age completed full time education	MRC-IEU	307897	9851867	education_intelligence	-0.0876	0.0421	-2.0833	0.0372	0.0798	0.0038	1.0967	0.01	0.0012	0.0048
met-d-XS_VLDL_PL	2020	Phospholipids in very small VLDL	NA	115078	12321875	NMR_metabo_UKBB	-0.1219	0.0587	-2.0766	0.0378	0.105	0.0206	1.0909	0.0603	0.0053	0.0055
met-d-IDL_CE_pct	2020	Cholesteryl esters to total lipids ratio in IDL	NA	115078	12321875	NMR_metabo_UKBB	-0.1571	0.0758	-2.0744	0.038	0.1108	0.0273	1.094	0.0696	-0.0032	0.0055
met-d-XXL_VLDL_FC_pct	2020	Free cholesterol to total lipids ratio in chylomicrons and extremely large VLDL	NA	111631	12321875	NMR_metabo_UKBB	-0.1358	0.0655	-2.0726	0.0382	0.0682	0.0159	1.0243	0.0237	0.0056	0.005
met-d-XS_VLDL_TG_pct	2020	Triglycerides to total lipids ratio in very small VLDL	NA	115078	12321875	NMR_metabo_UKBB	0.165	0.0798	2.0673	0.0387	0.1793	0.0376	1.0846	0.0631	0.0118	0.0065
met-d-L_LDL_FC_pct	2020	Free cholesterol to total lipids ratio in large LDL	NA	115078	12321875	NMR_metabo_UKBB	-0.1409	0.0683	-2.0636	0.0391	0.2077	0.0361	1.0609	0.0502	-0.0109	0.006
met-d-XL_VLDL_TG_pct	2020	Triglycerides to total lipids ratio in very large VLDL	NA	114155	12321875	NMR_metabo_UKBB	0.1875	0.0913	2.0547	0.0399	0.1254	0.0261	1.0722	0.0469	0.0068	0.0064
ukb-d-20117_2	2018	Alcohol drinker status: Current	NA	360726	13586591	alcohol	-0.1328	0.0646	-2.0548	0.0399	0.0202	0.0018	1.0243	0.0074	-0.0004	0.0046
met-d-S_LDL_CE	2020	Cholesteryl esters in small LDL	NA	115078	12321875	NMR_metabo_UKBB	-0.158	0.0774	-2.0406	0.0413	0.0748	0.0261	1.0828	0.0593	0.0078	0.0061
met-c-958	2016	Concentration of chylomicrons and largest VLDL particles	NA	18960	11598671	kettunen_metabolites	0.209	0.1029	2.031	0.0423	0.1139	0.026	0.9879	0.0063	-0.0028	0.0046
ukb-b-9509	2018	Ever taken oral contraceptive pill	MRC-IEU	250440	9851867	gynecology_fertility	-0.1499	0.0738	-2.03	0.0424	0.0204	0.0023	1.0402	0.0072	0.0038	0.0043
ukb-b-17381	2018	Vitamin and mineral supplements: None of the above	MRC-IEU	460351	9851867	drugs_supplements	0.117	0.0578	2.0256	0.0428	0.0295	0.0016	1.0134	0.0071	0.0016	0.0058
ieu-b-41	2019	bipolar disorder	Bipolar Disorder Working Group of the Psychiatric Genomics Consortium	51710	13413244	neurology	0.0836	0.0416	2.0085	0.0446	0.3453	0.0155	1.0215	0.0075	0.0233	0.0048
ukb-b-1712	2018	Job involves shift work	MRC-IEU	263315	9851867	work_stress	0.1377	0.0688	2.0032	0.0452	0.0263	0.0023	1.0415	0.0065	-0.0051	0.0044
met-d-S_LDL_L	2020	Total lipids in small LDL	NA	115078	12321875	NMR_metabo_UKBB	-0.1858	0.0929	-2.0003	0.0455	0.0616	0.0336	1.113	0.0844	0.0065	0.0062
ukb-b-18162	2018	Illness, injury, bereavement, stress in last 2 years: Serious illness, injury or assault to yourself	MRC-IEU	459742	9851867	work_stress	0.1337	0.067	1.9955	0.046	0.0143	0.0013	1.0182	0.0063	0.0026	0.0047
met-d-M_LDL_C	2020	Cholesterol in medium LDL	NA	115078	12321875	NMR_metabo_UKBB	-0.1692	0.085	-1.9911	0.0465	0.0644	0.0263	1.0882	0.0631	0.0083	0.0062
ukb-a-531	2017	Diagnoses - main ICD10: I10 Essential (primary) hypertension	Neale Lab	337199	10894596	diseases	0.4282	0.2166	1.977	0.048	0.0025	0.0013	0.9984	0.0057	0.005	0.0049
met-d-L_HDL_FC_pct	2020	Free cholesterol to total lipids ratio in large HDL	NA	115078	12321875	NMR_metabo_UKBB	-0.1817	0.0919	-1.9767	0.0481	0.1463	0.037	1.1344	0.0783	-0.0092	0.0068
ukb-a-535	2017	Diagnoses - main ICD10: I30 Acute pericarditis	Neale Lab	337199	10894596	diseases	-0.4667	0.2364	-1.9748	0.0483	0.0024	0.0014	0.9947	0.0063	-0.007	0.0048
ukb-b-1707	2018	Average weekly spirits intake	MRC-IEU	326565	9851867	alcohol	0.1229	0.0623	1.9738	0.0484	0.0322	0.0022	1.035	0.0079	-0.0013	0.0056
met-d-Total_P	2020	Total concentration of lipoprotein particles	NA	115078	12321875	NMR_metabo_UKBB	-0.1133	0.0576	-1.9688	0.049	0.1335	0.0163	1.052	0.0326	0.0058	0.0054
ukb-b-12019	2018	Peak expiratory flow (PEF)	MRC-IEU	421986	9851867	lung_function	-0.086	0.0437	-1.9663	0.0493	0.0881	0.0041	1.0674	0.0128	-0.0047	0.0059
met-d-S_LDL_PL	2020	Phospholipids in small LDL	NA	115078	12321875	NMR_metabo_UKBB	-0.1984	0.1012	-1.9606	0.0499	0.0614	0.035	1.1249	0.0934	0.0042	0.0064
ieu-b-117	2011	HOMA-B	MAGIC	36466	2454220	biomarker	0.2116	0.1089	1.9424	0.0521	0.0905	0.0137	0.9882	0.0066	8.5344e-05	0.0053
met-c-949	2016	Total lipids in very large VLDL	NA	19273	11808241	kettunen_metabolites	0.1766	0.0912	1.9371	0.0527	0.1317	0.0285	0.9791	0.0066	-8.4256e-05	0.0044
ukb-b-16878	2018	Alcohol usually taken with meals	MRC-IEU	235645	9851867	alcohol	-0.0775	0.0401	-1.9322	0.0533	0.1015	0.0045	1.0934	0.0096	0.0065	0.005
met-d-S_VLDL_PL_pct	2020	Phospholipids to total lipids ratio in small VLDL	NA	115078	12321875	NMR_metabo_UKBB	-0.1668	0.0866	-1.9274	0.0539	0.1572	0.0358	1.0829	0.0653	-0.0082	0.0067
met-d-ApoA1	2020	Apolipoprotein A1	NA	115078	12321875	NMR_metabo_UKBB	-0.1049	0.055	-1.9078	0.0564	0.1383	0.0184	1.0871	0.0399	0.0025	0.005
met-c-900	2016	Free cholesterol in medium HDL	NA	21559	11869673	kettunen_metabolites	-0.2337	0.1227	-1.9053	0.0567	0.0697	0.0226	0.9963	0.0077	0.0081	0.005
met-d-M_VLDL_PL	2020	Phospholipids in medium VLDL	NA	115078	12321875	NMR_metabo_UKBB	-0.125	0.0657	-1.903	0.057	0.1015	0.0256	1.064	0.0462	0.0086	0.0062
met-c-951	2016	Phospholipids in very large VLDL	NA	21237	11759843	kettunen_metabolites	0.1822	0.0958	1.9007	0.0573	0.1053	0.0273	0.9855	0.0065	0.0006	0.0043
met-d-M_HDL_FC	2020	Free cholesterol in medium HDL	NA	115078	12321875	NMR_metabo_UKBB	-0.1015	0.0535	-1.8983	0.0577	0.1415	0.0184	1.0872	0.0391	0.0021	0.005
ukb-b-11025	2018	Transport type for commuting to job workplace: Car/motor vehicle	MRC-IEU	245364	9851867	activity_fitness_sleep	0.1175	0.0619	1.8979	0.0577	0.0245	0.0024	1.0827	0.0071	-0.0033	0.0045
ukb-b-2772	2018	Getting up in morning	MRC-IEU	461658	9851867	activity_fitness_sleep	0.0684	0.0361	1.8943	0.0582	0.0709	0.0027	1.0508	0.0105	0.0012	0.0049
met-c-847	2016	Average number of methylene groups per double bond	NA	13532	11416675	kettunen_metabolites	0.1839	0.0973	1.8911	0.0586	0.1535	0.0435	0.9991	0.0101	0.0038	0.0045
met-d-S_LDL_FC	2020	Free cholesterol in small LDL	NA	115078	12321875	NMR_metabo_UKBB	-0.2394	0.1268	-1.889	0.0589	0.0508	0.0361	1.1313	0.1002	0.0031	0.0067
ukb-b-18275	2018	Hearing difficulty/problems with background noise	MRC-IEU	453482	9851867	eye_ear	-0.0769	0.0409	-1.8826	0.0597	0.0512	0.002	1.0226	0.0085	0.0058	0.0049
met-d-S_VLDL_FC_pct	2020	Free cholesterol to total lipids ratio in small VLDL	NA	115078	12321875	NMR_metabo_UKBB	-0.1594	0.0849	-1.8776	0.0604	0.1631	0.0349	1.0803	0.0607	-0.0101	0.0066
ukb-d-30080_irnt	2018	Platelet count	NA	350474	13586288	biomarker	0.0675	0.0362	1.8667	0.0619	0.2535	0.0204	1.2015	0.0478	-0.0101	0.0071
ukb-b-11495	2018	Types of physical activity in last 4 weeks: Light DIY (eg: pruning, watering the lawn)	MRC-IEU	460376	9851867	activity_fitness_sleep	-0.0988	0.0532	-1.8579	0.0632	0.0381	0.0018	1.0678	0.0086	-0.0057	0.0058
met-d-M_LDL_L	2020	Total lipids in medium LDL	NA	115078	12321875	NMR_metabo_UKBB	-0.1502	0.081	-1.8536	0.0638	0.0694	0.0272	1.0883	0.0643	0.0085	0.0062
ukb-b-11874	2018	Diagnoses - secondary ICD10: M06.99 Rheumatoid arthritis, unspecified (Site unspecified)	MRC-IEU	463010	9851867	diseases	0.2402	0.1301	1.8461	0.0649	0.0051	0.0013	0.9974	0.01	-0.0139	0.007
met-d-S_VLDL_C	2020	Cholesterol in small VLDL	NA	115078	12321875	NMR_metabo_UKBB	-0.1188	0.0644	-1.844	0.0652	0.0974	0.024	1.0824	0.0456	0.0084	0.006
met-d-PUFA_by_MUFA	2020	Ratio of polyunsaturated fatty acids to monounsaturated fatty acids	NA	114999	12321875	NMR_metabo_UKBB	-0.1151	0.0624	-1.8434	0.0653	0.1946	0.0239	1.0343	0.0223	-0.011	0.006
met-d-HDL_PL	2020	Phospholipids in HDL	NA	115078	12321875	NMR_metabo_UKBB	-0.0988	0.0537	-1.841	0.0656	0.1357	0.019	1.1038	0.0469	0.0006	0.005
ukb-b-6458	2018	Mouth/teeth dental problems: Mouth ulcers	MRC-IEU	461113	9851867	dental	-0.095	0.0516	-1.8402	0.0657	0.0296	0.0035	1.0366	0.0131	0.0025	0.0053
met-d-M_LDL_PL	2020	Phospholipids in medium LDL	NA	115078	12321875	NMR_metabo_UKBB	-0.1629	0.0885	-1.8397	0.0658	0.0632	0.031	1.1036	0.0775	0.0086	0.0062
met-c-899	2016	Cholesterol esters in medium HDL	NA	19273	11807639	kettunen_metabolites	-0.2747	0.1502	-1.8288	0.0674	0.0562	0.028	0.9996	0.0085	0.007	0.0052
ukb-a-559	2017	Diagnoses - main ICD10: K80 Cholelithiasis	Neale Lab	337199	10894596	diseases	0.1873	0.1027	1.8236	0.0682	0.0095	0.0019	1.0234	0.0085	-0.0003	0.005
met-d-L_LDL_CE_pct	2020	Cholesteryl esters to total lipids ratio in large LDL	NA	115078	12321875	NMR_metabo_UKBB	-0.158	0.0875	-1.8067	0.0708	0.0672	0.0165	1.0592	0.0341	0.0047	0.0065
ukb-a-558	2017	Diagnoses - main ICD10: K76 Other diseases of liver	Neale Lab	337199	10894596	diseases	0.2827	0.1576	1.7942	0.0728	0.0033	0.0012	0.9957	0.0058	0.0008	0.0045
ukb-a-552	2017	Diagnoses - main ICD10: K50 Crohn's disease [regional enteritis]	Neale Lab	337199	10894596	diseases	0.2676	0.1495	1.7897	0.0735	0.0042	0.0014	1.0027	0.0067	0.0105	0.0051
met-d-M_HDL_C_pct	2020	Cholesterol to total lipids ratio in medium HDL	NA	115078	12321875	NMR_metabo_UKBB	-0.1023	0.0572	-1.7893	0.0736	0.1893	0.0301	1.0763	0.0424	-0.0063	0.0055
ukb-b-14070	2018	Medication for cholesterol, blood pressure, diabetes, or take exogenous hormones: Insulin	MRC-IEU	249710	9851867	drugs_supplements	0.2154	0.1208	1.7837	0.0745	0.0086	0.0025	1.0009	0.0099	0.0028	0.0063
met-c-886	2016	Total cholesterol in large VLDL	NA	21235	11738380	kettunen_metabolites	0.1695	0.0951	1.7813	0.0749	0.1132	0.0285	0.9914	0.0063	0.0011	0.0045
met-d-M_LDL_CE	2020	Cholesteryl esters in medium LDL	NA	115078	12321875	NMR_metabo_UKBB	-0.1338	0.0753	-1.7756	0.0758	0.0762	0.0237	1.0733	0.0518	0.009	0.0061
ieu-a-86	2013	Extreme height	GIANT	16196	1966557	anthropometry	-0.0953	0.0537	-1.7749	0.0759	0.9025	0.0758	0.8725	0.0138	-0.0027	0.006
met-c-901	2016	Total lipids in medium HDL	NA	19273	11820655	kettunen_metabolites	-0.2347	0.1339	-1.7532	0.0796	0.0629	0.0255	0.9953	0.0076	0.0082	0.005
met-d-XL_HDL_CE_pct	2020	Cholesteryl esters to total lipids ratio in very large HDL	NA	115053	12321875	NMR_metabo_UKBB	-0.1305	0.0749	-1.743	0.0813	0.0646	0.0178	1.082	0.0515	0.0035	0.0053
ukb-d-2877_2	2018	Type of tobacco previously smoked: Hand-rolled cigarettes	NA	89224	12355167	smoking	-0.3082	0.1769	-1.7421	0.0815	0.0097	0.0051	1.0123	0.0066	-0.0023	0.0045
ukb-b-10093	2018	Tense / 'highly strung'	MRC-IEU	447961	9851867	mood_behaviour	0.0924	0.0531	1.7413	0.0816	0.0556	0.0028	1.0145	0.0097	-0.005	0.0061
met-d-M_VLDL_P	2020	Concentration of medium VLDL particles	NA	115078	12321875	NMR_metabo_UKBB	-0.1136	0.0652	-1.7406	0.0818	0.1058	0.0247	1.0581	0.0421	0.0093	0.0062
met-c-898	2016	Total cholesterol in medium HDL	NA	21558	11864118	kettunen_metabolites	-0.2464	0.1426	-1.7277	0.084	0.0566	0.0244	0.9979	0.0085	0.0062	0.0051
ukb-a-519	2017	Diagnoses - main ICD10: C50 Malignant neoplasm of breast	Neale Lab	337199	10894596	diseases	-0.1512	0.0875	-1.727	0.0842	0.0088	0.0017	1.0027	0.0075	-0.005	0.005
ukb-b-6011	2018	Duration of fitness test	MRC-IEU	68426	9851867	activity_fitness_sleep	-0.217	0.1257	-1.7265	0.0843	0.0206	0.0066	1.0044	0.0065	0.0016	0.0044
met-c-938	2016	Tyrosine	NA	24925	12090785	kettunen_metabolites	0.2168	0.1257	1.7246	0.0846	0.0743	0.0274	0.9979	0.0069	-0.0005	0.0044
ukb-a-550	2017	Diagnoses - main ICD10: K43 Ventral hernia	Neale Lab	337199	10894596	diseases	0.1838	0.107	1.7175	0.0859	0.0057	0.0013	0.991	0.0063	0.0032	0.0042
met-c-903	2016	Phospholipids in medium HDL	NA	21558	11871422	kettunen_metabolites	-0.2122	0.1241	-1.7097	0.0873	0.0685	0.0227	0.9942	0.0073	0.0079	0.005
ukb-b-4461	2018	Job involves mainly walking or standing	MRC-IEU	263556	9851867	activity_fitness_sleep	0.0732	0.0429	1.7071	0.0878	0.0775	0.0039	1.0397	0.0094	0.005	0.0047
ukb-b-18335	2018	Wheeze or whistling in the chest in last year	MRC-IEU	453959	9851867	lung_function	0.0723	0.0424	1.7052	0.0882	0.0573	0.0028	1.0446	0.0106	-0.0009	0.005
ukb-b-1997	2018	Number of older siblings	MRC-IEU	133020	9851867	family_memb_health	0.212	0.1249	1.6974	0.0896	0.0124	0.0037	1.0529	0.0064	-0.0074	0.0048
ukb-b-4512	2018	Duration of other exercises	MRC-IEU	220399	9851867	activity_fitness_sleep	0.1413	0.0833	1.6964	0.0898	0.0164	0.0023	1.028	0.0066	-0.0071	0.0042
met-d-VLDL_C	2020	VLDL cholesterol	NA	115078	12321875	NMR_metabo_UKBB	-0.1018	0.0601	-1.695	0.0901	0.1096	0.0228	1.0562	0.0351	0.0078	0.0059
ukb-b-15297	2018	Reason for glasses/contact lenses: Other eye condition	MRC-IEU	460536	9851867	eye_ear	-0.5175	0.306	-1.6911	0.0908	0.0015	0.0012	1.0236	0.0101	0.0137	0.0065
met-c-862	2016	Glycoproteins	NA	18734	11512434	kettunen_metabolites	-0.1516	0.0904	-1.678	0.0934	0.2159	0.1154	0.9942	0.0075	0.0021	0.0049
met-d-S_VLDL_TG_pct	2020	Triglycerides to total lipids ratio in small VLDL	NA	115078	12321875	NMR_metabo_UKBB	0.1647	0.0989	1.6656	0.0958	0.134	0.0368	1.0933	0.071	0.0083	0.0069
bbj-a-14	2019	C-reactive protein	NA	75391	6108953	biomarker	0.2347	0.1414	1.6602	0.0969	0.0161	0.0088	1.1819	0.013	-0.0096	0.005
ukb-b-12386	2018	Types of transport used (excluding work): None of the above	MRC-IEU	460491	9851867	activity_fitness_sleep	0.3533	0.213	1.6589	0.0971	0.0029	0.0013	1.0091	0.0101	-0.0037	0.0093
met-c-944	2016	Free cholesterol in very large HDL	NA	21542	11871391	kettunen_metabolites	-0.2784	0.1678	-1.6585	0.0972	0.0489	0.0253	1.0139	0.0133	0.006	0.0049
met-d-HDL_P	2020	Concentration of HDL particles	NA	115078	12321875	NMR_metabo_UKBB	-0.095	0.0573	-1.658	0.0973	0.1356	0.0173	1.0608	0.0385	0.0052	0.0053
ieu-b-18	2019	multiple sclerosis	International Multiple Sclerosis Genetics Consortium	115803	6304359	diseases	0.0856	0.0517	1.6554	0.0978	0.1045	0.0096	1.0169	0.0102	0.0217	0.0052
ukb-b-4522	2018	Time spent using computer	MRC-IEU	360895	9851867	activity_fitness_sleep	-0.0669	0.0406	-1.649	0.0991	0.0964	0.0035	1.0625	0.0097	0.0039	0.0054
met-d-Gln	2020	Glutamine	NA	114750	12321875	NMR_metabo_UKBB	-0.0872	0.053	-1.6453	0.0999	0.128	0.0189	1.0047	0.0131	0.0041	0.0052
met-d-S_VLDL_PL	2020	Phospholipids in small VLDL	NA	115078	12321875	NMR_metabo_UKBB	-0.1022	0.0624	-1.639	0.1012	0.1127	0.0255	1.067	0.0422	0.0097	0.0062
ukb-b-16812	2018	Vitamin and mineral supplements: Multivitamins +/- minerals	MRC-IEU	460351	9851867	drugs_supplements	-0.1035	0.0632	-1.6381	0.1014	0.024	0.0015	1.0208	0.0071	-0.0018	0.0056
ieu-a-1096	2012	Childhood obesity	EGG	13848	2442739	anthropometry	0.1223	0.0747	1.6367	0.1017	0.4113	0.0449	0.9226	0.0075	0.0028	0.0051
ukb-a-560	2017	Diagnoses - main ICD10: L03 Cellulitis	Neale Lab	337199	10894596	diseases	0.2599	0.1591	1.6336	0.1023	0.0037	0.0015	1.0034	0.0065	0.0027	0.0049
met-c-902	2016	Concentration of medium HDL particles	NA	19273	11820655	kettunen_metabolites	-0.2107	0.1293	-1.6298	0.1031	0.0668	0.0253	0.9936	0.0073	0.0082	0.005
met-d-M_LDL_FC_pct	2020	Free cholesterol to total lipids ratio in medium LDL	NA	115078	12321875	NMR_metabo_UKBB	-0.1105	0.0682	-1.621	0.105	0.2029	0.0373	1.0545	0.0497	-0.01	0.0062
ukb-d-30110_irnt	2018	Platelet distribution width	NA	350470	13586285	biomarker	0.0797	0.0495	1.6123	0.1069	0.1941	0.0223	1.1957	0.069	-0.0165	0.0075
met-d-Omega_3_pct	2020	Ratio of omega-3 fatty acids to total fatty acids	NA	114999	12321875	NMR_metabo_UKBB	0.0885	0.0549	1.6103	0.1073	0.0955	0.0121	1.0734	0.0587	-0.0112	0.0056
met-d-M_HDL_C	2020	Cholesterol in medium HDL	NA	115078	12321875	NMR_metabo_UKBB	-0.0862	0.0539	-1.6011	0.1094	0.1453	0.0201	1.0809	0.0346	0.0021	0.005
met-d-LDL_size	2020	Average diameter for LDL particles	NA	115078	12321875	NMR_metabo_UKBB	-0.1527	0.0955	-1.5994	0.1097	0.0694	0.0133	1.0318	0.0244	-0.0056	0.006
ukb-b-13405	2018	Forced expiratory volume in 1-second (FEV1), predicted percentage	MRC-IEU	148653	9851867	lung_function	-0.0667	0.0417	-1.5996	0.1097	0.1933	0.0087	1.0406	0.0097	-0.0005	0.0055
ukb-b-13423	2018	Breastfed as a baby	MRC-IEU	352094	9851867	infancy_puberty	-0.1019	0.0641	-1.5913	0.1115	0.0261	0.0019	1.0912	0.0078	-0.0002	0.0053
ukb-b-298	2018	Frequency of stair climbing in last 4 weeks	MRC-IEU	458309	9851867	activity_fitness_sleep	-0.0697	0.0439	-1.588	0.1123	0.0367	0.0016	1.0268	0.0074	0.0016	0.0046
met-d-XL_HDL_TG_pct	2020	Triglycerides to total lipids ratio in very large HDL	NA	115053	12321875	NMR_metabo_UKBB	0.0993	0.0626	1.5864	0.1126	0.2147	0.0354	1.0527	0.0371	0.0124	0.0062
met-c-844	2016	Ratio of bisallylic groups to double bonds	NA	13524	11408861	kettunen_metabolites	-0.1305	0.0826	-1.5792	0.1143	0.2142	0.0431	0.9827	0.0134	-0.0085	0.0043
met-d-S_LDL_TG_pct	2020	Triglycerides to total lipids ratio in small LDL	NA	115078	12321875	NMR_metabo_UKBB	0.1204	0.0765	1.5738	0.1155	0.1656	0.0343	1.0835	0.0611	0.0089	0.0063
ukb-a-549	2017	Diagnoses - main ICD10: K40 Inguinal hernia	Neale Lab	337199	10894596	diseases	-0.1121	0.0714	-1.5713	0.1161	0.0174	0.0022	0.9953	0.0068	-0.0013	0.0047
met-d-GlycA	2020	Glycoprotein acetyls	NA	115078	12321875	NMR_metabo_UKBB	0.0849	0.0543	1.5631	0.118	0.1727	0.0258	1.0115	0.0184	0.0139	0.0054
ukb-b-11413	2018	Pain type(s) experienced in last month: Stomach or abdominal pain	MRC-IEU	461857	9851867	pain_skeletal	0.0984	0.0635	1.55	0.1211	0.0196	0.0014	1.0274	0.0076	0.007	0.0045
met-d-L_HDL_TG_pct	2020	Triglycerides to total lipids ratio in large HDL	NA	115078	12321875	NMR_metabo_UKBB	0.0952	0.0614	1.5494	0.1213	0.1939	0.037	1.081	0.0493	0.0087	0.0059
ukb-b-14540	2018	Whole body water mass	MRC-IEU	454888	9851867	anthropometry	0.0516	0.0335	1.5414	0.1232	0.3069	0.0111	1.1788	0.032	-0.0024	0.0076
ieu-a-977	2015	Forearm bone mineral density	GEFOS	8143	9955366	pain_skeletal	0.2339	0.1519	1.5392	0.1238	0.1233	0.0576	1.0109	0.0067	-0.0018	0.0047
met-d-S_VLDL_CE	2020	Cholesteryl esters in small VLDL	NA	115078	12321875	NMR_metabo_UKBB	-0.0915	0.0596	-1.5365	0.1244	0.1087	0.0223	1.0778	0.0394	0.0087	0.0059
met-c-913	2016	Concentration of medium VLDL particles	NA	19273	11819006	kettunen_metabolites	0.1342	0.0879	1.5274	0.1267	0.1448	0.0353	0.9819	0.0067	0.003	0.0047
met-d-M_HDL_CE	2020	Cholesteryl esters in medium HDL	NA	115078	12321875	NMR_metabo_UKBB	-0.0823	0.054	-1.5252	0.1272	0.1456	0.0206	1.0796	0.0344	0.0021	0.005
met-c-946	2016	Concentration of very large HDL particles	NA	19273	11820632	kettunen_metabolites	-0.2068	0.1357	-1.5245	0.1274	0.0682	0.0264	1.0006	0.0144	0.0046	0.0049
met-d-MUFA_pct	2020	Ratio of monounsaturated fatty acids to total fatty acids	NA	114999	12321875	NMR_metabo_UKBB	0.0981	0.0645	1.5225	0.1279	0.2093	0.0284	1.0402	0.0264	0.0129	0.0061
ukb-b-4958	2018	Number of pregnancy terminations	MRC-IEU	78392	9851867	gynecology_fertility	-0.1228	0.0806	-1.5226	0.1279	0.0636	0.0077	1.0505	0.0073	-0.0002	0.0045
met-c-849	2016	Citrate	NA	24770	12086145	kettunen_metabolites	-0.1642	0.1086	-1.5124	0.1304	0.0695	0.0213	1.0118	0.0074	-0.0023	0.0045
ukb-b-8080	2018	Medication for cholesterol, blood pressure, diabetes, or take exogenous hormones: Hormone replacement therapy	MRC-IEU	249710	9851867	drugs_supplements	-0.1334	0.0883	-1.5114	0.1307	0.0152	0.002	1.013	0.0065	0.0047	0.0048
met-d-TG_by_PG	2020	Ratio of triglycerides to phosphoglycerides	NA	114999	12321875	NMR_metabo_UKBB	0.0907	0.06	1.5109	0.1308	0.2234	0.0334	1.0416	0.0226	0.0086	0.0058
ukb-b-13354	2018	Whole body fat-free mass	MRC-IEU	454850	9851867	anthropometry	0.0505	0.0334	1.5098	0.1311	0.307	0.0112	1.1804	0.0322	-0.0024	0.0076
ukb-b-9937	2018	Had major operations	MRC-IEU	210168	9851867	diseases	0.1161	0.0771	1.5068	0.1319	0.0214	0.0027	1.0175	0.0072	-0.0041	0.0048
ukb-b-5716	2018	Average weekly champagne plus white wine intake	MRC-IEU	326801	9851867	alcohol	-0.0796	0.0529	-1.5058	0.1321	0.0299	0.0021	1.0512	0.0071	0.0024	0.0048
met-d-M_HDL_P	2020	Concentration of medium HDL particles	NA	115078	12321875	NMR_metabo_UKBB	-0.0836	0.0558	-1.4985	0.134	0.1318	0.0201	1.0928	0.0433	0.0026	0.0051
ieu-a-1	2012	Adiponectin	ADIPOGen	39883	2675209	biomarker	-0.2328	0.1561	-1.4914	0.1359	0.0434	0.0457	0.998	0.0441	0.0042	0.0044
ieu-b-4822	2022	Age at menarche	Within family GWAS consortium	29346	7890254	gynecology_fertility	-0.1074	0.0722	-1.4878	0.1368	0.2196	0.0235	1.0852	0.0082	-0.003	0.0053
ukb-b-2732	2018	Time from waking to first cigarette	MRC-IEU	33304	9851867	smoking	-0.1175	0.0795	-1.4781	0.1394	0.092	0.0178	1.0295	0.0073	0.0049	0.0044
ukb-b-7178	2018	Doctor diagnosed hayfever or allergic rhinitis	MRC-IEU	112583	9851867	diseases	-0.0961	0.0654	-1.4695	0.1417	0.0786	0.0075	1.0095	0.0091	0.0032	0.005
ukb-b-16881	2018	Sitting height	MRC-IEU	461536	9851867	anthropometry	-0.0449	0.0306	-1.4669	0.1424	0.3345	0.0178	1.2039	0.0464	-0.0105	0.0068
ukb-b-4655	2018	Frequency of walking for pleasure in last 4 weeks	MRC-IEU	328320	9851867	activity_fitness_sleep	0.0802	0.0548	1.4616	0.1439	0.0342	0.002	1.0139	0.0077	-0.0028	0.0049
met-c-945	2016	Total lipids in very large HDL	NA	19273	11798042	kettunen_metabolites	-0.2237	0.1545	-1.4477	0.1477	0.0585	0.0273	1.0156	0.0144	0.003	0.0049
ukb-b-1070	2018	Average weekly fortified wine intake	MRC-IEU	327563	9851867	alcohol	-0.1278	0.0885	-1.4445	0.1486	0.0123	0.0015	1.045	0.006	-0.0021	0.0052
ukb-a-557	2017	Diagnoses - main ICD10: K62 Other diseases of anus and rectum	Neale Lab	337199	10894596	diseases	0.1785	0.1237	1.4435	0.1489	0.0048	0.0014	1.0038	0.0063	0.0052	0.0048
ukb-b-2227	2018	Number of children fathered	MRC-IEU	209872	9851867	gynecology_fertility	-0.0941	0.0653	-1.4422	0.1492	0.0355	0.0028	1.0153	0.0071	0.0141	0.0049
met-d-Acetate	2020	Acetate	NA	115046	12321875	NMR_metabo_UKBB	-0.1403	0.0975	-1.4394	0.15	0.0468	0.0103	1.009	0.0102	0.0021	0.0053
ukb-b-2091	2018	Noisy workplace	MRC-IEU	151624	9851867	work_stress	0.0835	0.0582	1.4347	0.1514	0.0589	0.004	1.0351	0.0063	0.0033	0.0045
met-d-XS_VLDL_FC_pct	2020	Free cholesterol to total lipids ratio in very small VLDL	NA	115078	12321875	NMR_metabo_UKBB	-0.1331	0.0929	-1.433	0.1519	0.0873	0.023	1.0754	0.0445	-0.0059	0.0062
ieu-a-1106	2015	Serum cystatin C (eGFRcys)	CKDGen	33152	2197556	biomarker	-0.109	0.0762	-1.4299	0.1528	0.1332	0.0337	0.9606	0.0079	0.002	0.005
met-c-851	2016	Average number of double bonds in a fatty acid chain	NA	15728	11621406	kettunen_metabolites	-0.1333	0.0934	-1.4274	0.1535	0.1436	0.0358	1.0024	0.0088	-0.0056	0.0046
met-c-890	2016	Concentration of large VLDL particles	NA	18960	11708802	kettunen_metabolites	0.1327	0.0932	1.4238	0.1545	0.1298	0.0339	0.9744	0.0066	0.0021	0.0047
ukb-a-564	2017	Diagnoses - main ICD10: M20 Acquired deformities of fingers and toes	Neale Lab	337199	10894596	diseases	-0.1263	0.089	-1.4182	0.1561	0.0095	0.0015	1.0002	0.0069	-0.0079	0.0047
ukb-a-35	2017	Comparative height size at age 10	Neale Lab	332021	10894596	anthropometry	-0.0481	0.0341	-1.4115	0.1581	0.2402	0.0116	1.1019	0.0309	0.0015	0.0067
met-d-M_HDL_CE_pct	2020	Cholesteryl esters to total lipids ratio in medium HDL	NA	115078	12321875	NMR_metabo_UKBB	-0.0783	0.0557	-1.4053	0.1599	0.1736	0.0276	1.0674	0.0398	-0.0066	0.0055
ukb-b-11355	2018	Ever stopped smoking for 6+ months	MRC-IEU	113230	9851867	smoking	-0.1456	0.1037	-1.4047	0.1601	0.017	0.0046	1.0072	0.0067	0.0069	0.0047
ukb-b-14624	2018	Illness, injury, bereavement, stress in last 2 years: Marital separation/divorce	MRC-IEU	459742	9851867	work_stress	0.1632	0.1163	1.4039	0.1603	0.0041	0.0012	1.0286	0.0075	-0.01	0.0048
ukb-b-8476	2018	Loneliness, isolation	MRC-IEU	455364	9851867	mood_behaviour	0.0784	0.056	1.3994	0.1617	0.0377	0.0019	1.0384	0.0078	-0.0041	0.0057
ukb-a-572	2017	Diagnoses - main ICD10: M72 Fibroblastic disorders	Neale Lab	337199	10894596	diseases	0.1437	0.1027	1.3985	0.1619	0.0101	0.0033	1.0195	0.0243	0.0077	0.0051
ebi-a-GCST003368	2016	circulating leptin levels adjusted for BMI	NA	33987	4907162	biomarker	0.139	0.0994	1.3975	0.1623	0.0937	0.0159	1.005	0.0068	0.0015	0.0049
met-d-S_HDL_C_pct	2020	Cholesterol to total lipids ratio in small HDL	NA	115078	12321875	NMR_metabo_UKBB	-0.0999	0.0717	-1.3937	0.1634	0.1166	0.0291	1.086	0.065	-0.0018	0.0058
ebi-a-GCST005647	2018	Amyotrophic lateral sclerosis	NA	80610	39630630	neurology	-0.1635	0.1175	-1.3916	0.164	0.0309	0.0073	1.0239	0.0071	0.0307	0.0049
met-d-S_HDL_TG_pct	2020	Triglycerides to total lipids ratio in small HDL	NA	115078	12321875	NMR_metabo_UKBB	0.0791	0.0569	1.3915	0.1641	0.2097	0.0356	1.0721	0.0378	0.0082	0.0057
ukb-a-554	2017	Diagnoses - main ICD10: K52 Other non-infective gastro-enteritis and colitis	Neale Lab	337199	10894596	diseases	0.1633	0.1176	1.3887	0.1649	0.0049	0.0012	1.003	0.0059	0.0006	0.0044
met-c-891	2016	Phospholipids in large VLDL	NA	21239	11722347	kettunen_metabolites	0.1281	0.0923	1.3877	0.1652	0.1143	0.0296	0.9892	0.0063	0.0037	0.0045
ieu-a-1186	2017	Anorexia Nervosa	PGC-ED	14477	10641224	diseases	-0.1007	0.0727	-1.384	0.1664	0.2638	0.036	1.0016	0.0069	0.0103	0.0043
met-c-888	2016	Free cholesterol in large VLDL	NA	21238	11766529	kettunen_metabolites	0.1243	0.0899	1.3821	0.1669	0.1216	0.0291	0.9886	0.0063	0.0026	0.0045
ukb-b-13160	2018	Father still alive	MRC-IEU	450333	9851867	family_memb_health	-0.1275	0.0927	-1.3754	0.169	0.0071	0.0012	1.0725	0.007	-0.001	0.0051
met-c-887	2016	Cholesterol esters in large VLDL	NA	18960	11697414	kettunen_metabolites	0.1256	0.0914	1.3732	0.1697	0.1571	0.0332	0.9788	0.0065	0.0023	0.0047
ukb-b-4801	2018	Number of unsuccessful stop-smoking attempts	MRC-IEU	104420	9851867	smoking	-0.1086	0.0793	-1.3705	0.1705	0.0477	0.0058	1.0217	0.0074	0.0005	0.0048
ieu-a-1044	2015	Caudate volume	ENIGMA	30717	7277001	neurology	-0.1246	0.0911	-1.3683	0.1712	0.1058	0.0168	0.9681	0.0062	0.0019	0.0046
met-d-ApoB_by_ApoA1	2020	Ratio of apolipoprotein B to apolipoprotein A1	NA	115078	12321875	NMR_metabo_UKBB	-0.1014	0.0742	-1.3671	0.1716	0.0734	0.0282	1.1318	0.0738	0.0037	0.0059
met-c-859	2016	Glucose	NA	24679	12052259	kettunen_metabolites	-0.1344	0.0984	-1.3654	0.1721	0.0863	0.0204	0.9957	0.0061	0.0099	0.0041
ukb-b-9930	2018	Why reduced smoking: Illness or ill health	MRC-IEU	14951	9851867	smoking	0.2757	0.2026	1.3608	0.1736	0.0607	0.0361	1.0135	0.0088	-0.0022	0.0067
ukb-b-9049	2018	Illness, injury, bereavement, stress in last 2 years: Serious illness, injury or assault of a close relative	MRC-IEU	459742	9851867	work_stress	-0.1074	0.079	-1.3605	0.1737	0.0118	0.0015	1.0092	0.0078	0.0058	0.0049
met-c-894	2016	Lactate	NA	24871	12078471	kettunen_metabolites	0.2683	0.1975	1.3581	0.1744	0.0252	0.0178	1.0099	0.0064	0.0024	0.0044
ukb-b-10387	2018	Leg pain on walking	MRC-IEU	151553	9851867	pain_skeletal	0.0873	0.0643	1.3576	0.1746	0.0523	0.0037	1.0164	0.0067	0.0078	0.0046
met-d-L_HDL_TG	2020	Triglycerides in large HDL	NA	115078	12321875	NMR_metabo_UKBB	-0.0878	0.0648	-1.356	0.1751	0.0924	0.0284	1.0806	0.0649	0.0037	0.0052
ukb-b-2830	2018	Financial situation satisfaction	MRC-IEU	152153	9851867	work_stress	0.0835	0.0617	1.352	0.1764	0.0562	0.0041	1.0419	0.0072	-0.0027	0.0045
ukb-b-6848	2018	Ever depressed for a whole week	MRC-IEU	149899	9851867	mood_behaviour	-0.086	0.0636	-1.3512	0.1766	0.0614	0.004	1.0014	0.0064	0.0023	0.005
ukb-a-566	2017	Diagnoses - main ICD10: M23 Internal derangement of knee	Neale Lab	337199	10894596	diseases	0.132	0.0988	1.3353	0.1818	0.0076	0.0018	1.0073	0.007	0.0019	0.0047
met-c-848	2016	Average number of methylene groups in a fatty acid chain	NA	19021	11674953	kettunen_metabolites	0.2291	0.1716	1.335	0.1819	0.0422	0.0321	1.0159	0.0075	-0.0016	0.0043
ukb-b-8906	2018	Knee pain for 3+ months	MRC-IEU	97889	9851867	pain_skeletal	0.14	0.1055	1.3278	0.1842	0.0219	0.0051	1.0058	0.0061	-0.0006	0.0046
ukb-b-873	2018	Fractured bone site(s): Spine	MRC-IEU	460340	9851867	pain_skeletal	-0.4167	0.3142	-1.326	0.1849	0.0017	0.0016	1.0059	0.0131	0.0046	0.009
met-d-IDL_FC_pct	2020	Free cholesterol to total lipids ratio in IDL	NA	115078	12321875	NMR_metabo_UKBB	-0.0895	0.0681	-1.3135	0.189	0.1068	0.0199	1.0359	0.0238	-0.0063	0.0056
met-d-XXL_VLDL_TG	2020	Triglycerides in chylomicrons and extremely large VLDL	NA	115078	12321875	NMR_metabo_UKBB	0.0851	0.0651	1.3069	0.1913	0.1703	0.026	1.0229	0.0241	0.0043	0.0059
ukb-a-357	2017	Underlying (primary) cause of death: ICD10: E85.4 Organ-limited amyloidosis	Neale Lab	7637	10894596	diseases	-0.4834	0.37	-1.3066	0.1913	0.0506	0.0597	1.0019	0.0073	-0.0041	0.0044
ukb-b-8013	2018	Length of working week for main job	MRC-IEU	260069	9851867	work_stress	0.098	0.075	1.3065	0.1914	0.02	0.002	1.0277	0.0062	-0.0039	0.0047
ukb-b-14961	2018	Other serious medical condition/disability diagnosed by doctor	MRC-IEU	454253	9851867	diseases	0.0787	0.0603	1.3056	0.1917	0.0249	0.0014	1.0231	0.0068	0.0006	0.0054
ukb-b-10181	2018	Eye problems/disorders: Diabetes related eye disease	MRC-IEU	150642	9851867	diseases	0.124	0.0956	1.2973	0.1945	0.021	0.0039	1.0223	0.0093	0.008	0.0056
met-d-S_HDL_TG	2020	Triglycerides in small HDL	NA	115078	12321875	NMR_metabo_UKBB	0.0767	0.0592	1.2952	0.1952	0.2164	0.0349	1.0399	0.032	0.0111	0.0061
met-d-L_LDL_PL_pct	2020	Phospholipids to total lipids ratio in large LDL	NA	115078	12321875	NMR_metabo_UKBB	0.0966	0.0746	1.295	0.1953	0.0681	0.0152	1.0892	0.0517	-0.003	0.0053
met-c-845	2016	Ratio of bisallylic groups to total fatty acids	NA	13171	11274684	kettunen_metabolites	-0.1103	0.0859	-1.2843	0.199	0.2076	0.0451	0.9903	0.011	-0.0093	0.0044
ukb-a-582	2017	Diagnoses - main ICD10: R10 Abdominal and pelvic pain	Neale Lab	337199	10894596	diseases	0.1166	0.0911	1.2796	0.2007	0.012	0.0016	0.9961	0.007	-0.0004	0.0051
ukb-b-7663	2018	Types of physical activity in last 4 weeks: Strenuous sports	MRC-IEU	460376	9851867	activity_fitness_sleep	-0.0633	0.0496	-1.2767	0.2017	0.0232	0.0014	1.0188	0.0075	-0.0056	0.0043
met-c-919	2016	Phenylalanine	NA	22663	12042964	kettunen_metabolites	0.1815	0.1423	1.2759	0.202	0.0573	0.0213	1.0024	0.0068	0.0079	0.0047
met-d-XL_HDL_TG	2020	Triglycerides in very large HDL	NA	115078	12321875	NMR_metabo_UKBB	-0.0725	0.057	-1.2709	0.2038	0.1188	0.0234	1.056	0.046	0.0049	0.0053
ukb-d-N92	2018	Diagnoses - main ICD10: N92 Excessive, frequent and irregular menstruation	NA	361194	12983417	gynecology_fertility	0.1353	0.1067	1.2679	0.2048	0.0069	0.0015	1.0038	0.0068	-0.0002	0.0047
ukb-b-9139	2018	Reason for glasses/contact lenses: For a 'lazy' eye or an eye with poor vision since childhood (called 'amblyopia')	MRC-IEU	460536	9851867	eye_ear	-0.1659	0.1309	-1.2668	0.2052	0.0045	0.0012	1.0296	0.0086	0.0028	0.0062
ieu-b-24	2019	Age Of Smoking Initiation	GWAS and Sequencing Consortium of Alcohol and Nicotine use	341427	11894779	smoking	-0.0615	0.0487	-1.2624	0.2068	0.0363	0.0022	0.9787	0.0071	0.0044	0.0049
ukb-b-9130	2018	Pain type(s) experienced in last month: None of the above	MRC-IEU	461857	9851867	pain_skeletal	-0.0541	0.0429	-1.2612	0.2072	0.0535	0.0024	1.0453	0.0092	0.0041	0.0049
met-c-896	2016	Mean diameter for LDL particles	NA	19273	11820640	kettunen_metabolites	-0.2226	0.1771	-1.257	0.2088	0.0475	0.026	1.0007	0.0121	1.8243e-05	0.0044
ebi-a-GCST005903	2018	Major depressive disorder (ICD-10 coded)	NA	217584	7640987	diseases	0.0908	0.0724	1.253	0.2102	0.0186	0.0022	0.9972	0.0064	0.0033	0.0046
met-d-VLDL_size	2020	Average diameter for VLDL particles	NA	115078	12321875	NMR_metabo_UKBB	0.0846	0.0676	1.2524	0.2104	0.2129	0.0313	1.0404	0.0297	0.0103	0.0063
met-d-S_VLDL_CE_pct	2020	Cholesteryl esters to total lipids ratio in small VLDL	NA	115078	12321875	NMR_metabo_UKBB	-0.1492	0.1192	-1.2516	0.2107	0.0929	0.0302	1.1059	0.0654	-0.005	0.0069
met-c-941	2016	Mean diameter for VLDL particles	NA	19273	11820646	kettunen_metabolites	0.1236	0.0991	1.2474	0.2122	0.1329	0.0338	0.9899	0.0081	0.0027	0.0046
ukb-b-4630	2018	Neuroticism score	MRC-IEU	374323	9851867	mood_behaviour	0.0563	0.0456	1.237	0.2161	0.1154	0.0051	1.0262	0.0127	-0.0008	0.0067
ukb-a-592	2017	Diagnoses - main ICD10: S76 Injury of muscle and tendon at hip and thigh level	Neale Lab	337199	10894596	diseases	0.2845	0.2301	1.2364	0.2163	0.0015	0.0012	0.9981	0.006	-0.0003	0.0039
ukb-b-17687	2018	Illness, injury, bereavement, stress in last 2 years: None of the above	MRC-IEU	459742	9851867	work_stress	-0.0646	0.0524	-1.2323	0.2179	0.023	0.0014	1.0412	0.0071	-0.0001	0.0043
ukb-b-1962	2018	Operation code: bilateral oophorectomy	MRC-IEU	462933	9851867	gynecology_fertility	-0.1104	0.0896	-1.2317	0.2181	0.0094	0.0011	1.0161	0.0067	0.014	0.0052
met-d-XL_HDL_C_pct	2020	Cholesterol to total lipids ratio in very large HDL	NA	115053	12321875	NMR_metabo_UKBB	0.0877	0.0713	1.231	0.2183	0.0635	0.0208	1.094	0.0623	0.0047	0.0054
ukb-b-185	2018	Frequency of travelling from home to job workplace	MRC-IEU	263534	9851867	activity_fitness_sleep	0.0868	0.0706	1.2304	0.2185	0.0227	0.0022	1.0564	0.0076	0.006	0.0047
met-d-S_LDL_FC_pct	2020	Free cholesterol to total lipids ratio in small LDL	NA	115078	12321875	NMR_metabo_UKBB	-0.0893	0.0731	-1.2228	0.2214	0.1735	0.0373	1.0639	0.0599	-0.0083	0.0063
bbj-a-133	2019	Lung cancer	NA	212453	8885805	diseases	-0.2184	0.1788	-1.2212	0.222	0.0037	0.0022	1.0002	0.0078	0.0017	0.0049
met-c-889	2016	Total lipids in large VLDL	NA	18960	11708802	kettunen_metabolites	0.114	0.0935	1.2189	0.2229	0.1357	0.0294	0.986	0.0061	0.0029	0.0047
ukb-b-17595	2018	Medication for pain relief, constipation, heartburn: Paracetamol	MRC-IEU	457547	9851867	drugs_supplements	0.0551	0.0453	1.2174	0.2235	0.0435	0.0021	1.0336	0.009	0.0004	0.0053
ukb-a-591	2017	Diagnoses - main ICD10: S66 Injury of muscle and tendon at wrist and hand level	Neale Lab	337199	10894596	diseases	-0.1838	0.1512	-1.2157	0.2241	0.0027	0.0012	0.9961	0.0061	-0.0088	0.0046
met-d-His	2020	Histidine	NA	114895	12321875	NMR_metabo_UKBB	-0.1336	0.11	-1.215	0.2244	0.0276	0.0064	1.0272	0.01	0.0057	0.0051
ukb-b-4210	2018	Frequency of light DIY in last 4 weeks	MRC-IEU	228298	9851867	activity_fitness_sleep	-0.0809	0.067	-1.2075	0.2273	0.0254	0.0024	1.0312	0.0068	0.0034	0.0045
met-c-928	2016	Free cholesterol in small VLDL	NA	21559	11850620	kettunen_metabolites	0.1219	0.1018	1.1977	0.2311	0.1045	0.034	1.0013	0.0085	0.0069	0.0046
met-c-929	2016	Total lipids in small VLDL	NA	19273	11817034	kettunen_metabolites	0.1111	0.0929	1.1964	0.2315	0.1371	0.0371	0.9935	0.0078	0.0066	0.0047
ukb-a-580	2017	Diagnoses - main ICD10: R04 Haemorrhage from respiratory passages	Neale Lab	337199	10894596	diseases	0.1856	0.1556	1.1927	0.233	0.0027	0.0015	0.9963	0.0066	0.0053	0.0043
met-c-846	2016	3-hydroxybutyrate	NA	24154	11977365	kettunen_metabolites	0.2092	0.1756	1.191	0.2337	0.0336	0.0193	0.9954	0.0063	-0.0047	0.0044
ukb-a-530	2017	Diagnoses - main ICD10: H26 Other cataract	Neale Lab	337199	10894596	diseases	0.1022	0.086	1.1888	0.2345	0.0089	0.0016	0.9946	0.0069	0.0038	0.0046
ieu-a-967	2014	Squamous cell lung cancer	ILCCO	18313	8893750	diseases	0.1641	0.1382	1.1876	0.235	0.068	0.0285	1.0076	0.0066	0.0192	0.0048
ieu-b-108	2020	apolipoprotein B	UK Biobank	439214	12321875	biomarker	-0.0557	0.0469	-1.1869	0.2353	0.0895	0.0128	1.2073	0.1008	0.001	0.0067
ukb-b-20261	2018	Ever smoked	MRC-IEU	461066	9851867	smoking	-0.051	0.043	-1.1863	0.2355	0.0753	0.0029	1.0389	0.0107	-0.0009	0.0059
ieu-a-87	2013	Extreme waist-to-hip ratio	GIANT	10255	1939901	anthropometry	0.1055	0.089	1.1852	0.236	0.2859	0.0516	0.958	0.0075	0.0034	0.0052
met-c-910	2016	Cholesterol esters in medium VLDL	NA	19273	11820655	kettunen_metabolites	0.1045	0.0882	1.1841	0.2364	0.1465	0.0374	0.9875	0.0076	0.0056	0.0045
ukb-b-11075	2018	Mineral and other dietary supplements: Fish oil (including cod liver oil)	MRC-IEU	461384	9851867	drugs_supplements	-0.0667	0.0564	-1.184	0.2364	0.0252	0.0015	1.0236	0.0072	-0.0039	0.005
ukb-a-547	2017	Diagnoses - main ICD10: K29 Gastritis and duodenitis	Neale Lab	337199	10894596	diseases	0.1146	0.0971	1.1802	0.2379	0.0073	0.0015	1.0044	0.0061	0.0034	0.0042
ebi-a-GCST000612	2010	Celiac disease	NA	15283	518292	diseases	-0.124	0.1051	-1.1799	0.238	0.2499	0.0441	1.0736	0.0084	0.0636	0.0061
met-c-930	2016	Concentration of small VLDL particles	NA	19273	11820641	kettunen_metabolites	0.1072	0.0908	1.1795	0.2382	0.1436	0.0373	0.9918	0.0076	0.0066	0.0047
ukb-a-590	2017	Diagnoses - main ICD10: S52 Fracture of forearm	Neale Lab	337199	10894596	diseases	-0.1383	0.118	-1.1716	0.2414	0.0064	0.0017	0.9977	0.0066	-0.0045	0.0049
bbj-a-81	2019	Smoking behaviors : Smoking cessation	NA	76047	5961480	smoking	-0.0905	0.0775	-1.1678	0.2429	0.0371	0.007	1.0012	0.0078	0.004	0.0045
ukb-b-9433	2018	Age started oral contraceptive pill	MRC-IEU	198213	9851867	gynecology_fertility	-0.065	0.0557	-1.1676	0.243	0.0454	0.0034	1.0324	0.0072	0.0017	0.0047
ukb-b-4062	2018	Happiness	MRC-IEU	152348	9851867	mood_behaviour	-0.0676	0.0583	-1.1596	0.2462	0.0603	0.004	1.0242	0.0074	-0.0022	0.0051
ukb-d-2877_1	2018	Type of tobacco previously smoked: Manufactured cigarettes	NA	89224	13566557	smoking	0.1536	0.1327	1.1574	0.2471	0.0163	0.0048	1.0059	0.006	0.0013	0.0048
ieu-a-1052	2014	Transferrin	GIS	23986	2104242	biomarker	0.1291	0.1118	1.155	0.2481	0.1091	0.0506	1.0744	0.0187	0.0056	0.0061
ukb-a-257	2017	Hearing difficulty/problems: Yes	Neale Lab	323978	10894596	eye_ear	-0.0592	0.0513	-1.1549	0.2481	0.0411	0.0024	1.015	0.0087	-0.0091	0.0051
ukb-a-522	2017	Diagnoses - main ICD10: D25 Leiomyoma of uterus	Neale Lab	337199	10894596	diseases	0.1255	0.1092	1.1491	0.2505	0.0061	0.0014	0.9918	0.0061	-0.0038	0.0044
ukb-b-7872	2018	Mouth/teeth dental problems: Bleeding gums	MRC-IEU	461113	9851867	dental	0.0621	0.0541	1.1489	0.2506	0.0222	0.0014	1.0207	0.0072	-0.001	0.0047
met-d-XL_VLDL_TG	2020	Triglycerides in very large VLDL	NA	115078	12321875	NMR_metabo_UKBB	0.0717	0.0624	1.1487	0.2507	0.2047	0.0292	1.0202	0.0189	0.0091	0.0062
ieu-a-1040	2013	Difference in height between adolescence and adulthood	EGG	9228	2401290	anthropometry	-0.1439	0.1256	-1.1451	0.2522	0.2077	0.0499	0.9814	0.0068	0.0003	0.0049
met-c-927	2016	Total cholesterol in small VLDL	NA	21557	11856411	kettunen_metabolites	0.1274	0.1115	1.1431	0.253	0.0848	0.0316	1.0065	0.0093	0.0058	0.0046
ukb-d-M70	2018	Diagnoses - main ICD10: M70 Soft tissue disorders related to use, overuse and pressure	NA	361194	9498351	diseases	0.2401	0.2101	1.1424	0.2533	0.0016	0.0012	0.9946	0.006	-0.0039	0.0049
met-d-Unsaturation	2020	Degree of unsaturation	NA	114999	12321875	NMR_metabo_UKBB	-0.0705	0.0618	-1.1413	0.2538	0.1277	0.0141	1.07	0.0493	-0.0087	0.006
met-d-VLDL_P	2020	Concentration of VLDL particles	NA	115078	12321875	NMR_metabo_UKBB	-0.0638	0.0562	-1.1344	0.2566	0.1338	0.0243	1.048	0.0297	0.0091	0.006
ukb-a-537	2017	Diagnoses - main ICD10: I80 Phlebitis and thrombophlebitis	Neale Lab	337199	10894596	diseases	0.1188	0.105	1.1322	0.2576	0.0076	0.0016	0.9957	0.0079	0.0013	0.0048
ukb-b-3563	2018	Vitamin and mineral supplements: Folic acid or Folate (Vit B9)	MRC-IEU	460351	9851867	drugs_supplements	-0.1488	0.1315	-1.1319	0.2577	0.0028	0.001	1.0172	0.006	0.0036	0.0051
met-d-M_VLDL_L	2020	Total lipids in medium VLDL	NA	115078	12321875	NMR_metabo_UKBB	-0.0692	0.0614	-1.1265	0.26	0.1293	0.0251	1.0406	0.0322	0.0096	0.0063
met-d-M_HDL_TG_pct	2020	Triglycerides to total lipids ratio in medium HDL	NA	115078	12321875	NMR_metabo_UKBB	0.064	0.0575	1.1133	0.2656	0.1911	0.0353	1.0821	0.0478	0.0082	0.0058
met-d-Albumin	2020	Albumin	NA	115060	12321875	NMR_metabo_UKBB	-0.0776	0.0698	-1.1126	0.2659	0.0807	0.0075	1.0356	0.0109	0.0047	0.0058
ukb-b-14863	2018	Mineral and other dietary supplements: Iron	MRC-IEU	461384	9851867	drugs_supplements	-0.1463	0.1315	-1.1124	0.266	0.0049	0.0011	1.0267	0.007	-0.001	0.0053
met-d-XXL_VLDL_L	2020	Total lipids in chylomicrons and extremely large VLDL	NA	115078	12321875	NMR_metabo_UKBB	0.0719	0.0649	1.1092	0.2674	0.1835	0.0286	1.0246	0.0269	0.0068	0.006
ukb-b-6519	2018	Worrier / anxious feelings	MRC-IEU	450765	9851867	mood_behaviour	0.0542	0.049	1.1057	0.2689	0.0761	0.0039	1.0088	0.0115	-0.0003	0.0061
met-d-M_HDL_L	2020	Total lipids in medium HDL	NA	115078	12321875	NMR_metabo_UKBB	-0.0628	0.0571	-1.101	0.2709	0.1237	0.0203	1.0938	0.0466	0.0028	0.0052
ukb-b-16855	2018	Cancer diagnosed by doctor	MRC-IEU	461311	9851867	diseases	-0.0929	0.0847	-1.0973	0.2725	0.0083	0.0012	1.0159	0.0071	0.0004	0.0047
ieu-a-1185	2017	Autism Spectrum Disorder	iPSYCH-PGC	46351	9112386	neurology	-0.067	0.0611	-1.097	0.2726	0.2022	0.0151	0.9996	0.0079	0.0085	0.0053
ukb-b-16235	2018	Reason for glasses/contact lenses: For just reading/near work as you are getting older (called 'presbyopia')	MRC-IEU	460536	9851867	eye_ear	-0.1446	0.1324	-1.0916	0.275	0.0031	0.0012	1.1707	0.0076	0.0021	0.0049
ukb-d-2664_4	2018	Reason for reducing amount of alcohol drunk: Financial reasons	NA	134033	12649485	alcohol	-0.1387	0.1277	-1.0861	0.2774	0.0113	0.0035	0.9964	0.0062	0.0078	0.0047
ukb-d-30100_irnt	2018	Mean platelet (thrombocyte) volume	NA	350470	13586285	biomarker	0.0334	0.0308	1.0856	0.2776	0.2793	0.0315	1.2945	0.0773	0.0014	0.0066
met-d-Acetoacetate	2020	Acetoacetate	NA	115075	12321875	NMR_metabo_UKBB	0.1014	0.0935	1.0846	0.2781	0.0325	0.0075	1.004	0.009	-0.0034	0.0052
ukb-b-12648	2018	Vitamin and mineral supplements: Vitamin D	MRC-IEU	460351	9851867	drugs_supplements	-0.1074	0.0993	-1.0812	0.2796	0.0068	0.0012	1.0185	0.0072	0.0016	0.0051
met-c-912	2016	Total lipids in medium VLDL	NA	19273	11820655	kettunen_metabolites	0.0994	0.0925	1.0755	0.2822	0.1354	0.034	0.9867	0.0063	0.0054	0.0047
ukb-b-11161	2018	Mouth/teeth dental problems: Painful gums	MRC-IEU	461113	9851867	dental	-0.1017	0.0946	-1.075	0.2824	0.0065	0.0011	1.024	0.0066	0.0084	0.0043
met-c-866	2016	Histidine	NA	19244	11811025	kettunen_metabolites	-0.2123	0.198	-1.0725	0.2835	0.0383	0.0239	1.0026	0.0073	0.0095	0.0051
ukb-b-2993	2018	Duration of light DIY	MRC-IEU	227090	9851867	activity_fitness_sleep	-0.0598	0.0559	-1.0702	0.2845	0.0376	0.003	1.0115	0.0077	0.0032	0.0042
ukb-b-2002	2018	Job involves heavy manual or physical work	MRC-IEU	263615	9851867	activity_fitness_sleep	0.0452	0.0425	1.0631	0.2877	0.08	0.0038	1.045	0.0087	0.0059	0.0047
ukb-b-3278	2018	Length of menstrual cycle	MRC-IEU	43125	9851867	gynecology_fertility	0.0871	0.0822	1.0599	0.2892	0.0984	0.0158	1.0003	0.007	-0.0032	0.0047
met-c-932	2016	Triglycerides in small VLDL	NA	21558	11859725	kettunen_metabolites	0.1062	0.1003	1.0584	0.2899	0.116	0.0352	0.9944	0.0071	0.0062	0.0048
met-d-XXL_VLDL_P	2020	Concentration of chylomicrons and extremely large VLDL particles	NA	115078	12321875	NMR_metabo_UKBB	0.0671	0.0635	1.0553	0.2913	0.1897	0.03	1.0249	0.0275	0.0084	0.006
met-d-S_HDL_PL_pct	2020	Phospholipids to total lipids ratio in small HDL	NA	115078	12321875	NMR_metabo_UKBB	0.0797	0.0758	1.0518	0.2929	0.0647	0.0277	1.1163	0.0749	-0.0065	0.0057
met-d-XXL_VLDL_PL	2020	Phospholipids in chylomicrons and extremely large VLDL	NA	115078	12321875	NMR_metabo_UKBB	0.0674	0.0641	1.0512	0.2932	0.1962	0.0324	1.0317	0.0329	0.0088	0.006
ukb-b-16886	2018	Types of transport used (excluding work): Car/motor vehicle	MRC-IEU	460491	9851867	activity_fitness_sleep	0.0608	0.0582	1.0446	0.2962	0.0248	0.0016	1.0922	0.0074	-0.0089	0.0053
ukb-b-17579	2018	Why reduced smoking: Doctor's advice	MRC-IEU	14951	9851867	smoking	0.2618	0.2507	1.0441	0.2964	0.044	0.0453	1.0043	0.0109	0.0005	0.0073
ukb-b-19255	2018	Fractured bone site(s): Arm	MRC-IEU	460340	9851867	pain_skeletal	-0.1554	0.149	-1.0432	0.2969	0.0033	0.0011	1.012	0.0076	0.0003	0.0056
ukb-a-596	2017	Diagnoses - main ICD10: Z80 Family history of malignant neoplasm	Neale Lab	337199	10894596	diseases	-0.3555	0.3425	-1.038	0.2993	0.0011	0.0013	0.9923	0.0055	-0.0058	0.0044
ukb-b-13346	2018	Fractured/broken bones in last 5 years	MRC-IEU	460389	9851867	pain_skeletal	-0.0606	0.0586	-1.0347	0.3008	0.0192	0.0018	1.0137	0.0079	0.0009	0.0045
bbj-a-94	2019	Cataract	NA	212453	8885805	eye_ear	-0.1336	0.1293	-1.0335	0.3014	0.0065	0.0023	1.0513	0.0083	0.0068	0.0048
ukb-b-16118	2018	Neck/shoulder pain for 3+ months	MRC-IEU	105396	9851867	pain_skeletal	0.1157	0.1126	1.0273	0.3043	0.0277	0.0052	1.0068	0.0071	-0.0039	0.0052
ieu-a-1047	2015	Putamen volume	ENIGMA	30717	7282885	neurology	-0.0907	0.0888	-1.0206	0.3075	0.1252	0.0194	0.9506	0.007	0.0018	0.0049
ukb-b-5776	2018	Daytime dozing / sleeping (narcolepsy)	MRC-IEU	460913	9851867	activity_fitness_sleep	0.0416	0.0409	1.018	0.3087	0.0474	0.0022	1.0179	0.0084	0.0045	0.0048
ebi-a-GCST003156	2015	Systemic lupus erythematosus	NA	14267	7071163	diseases	0.0952	0.0941	1.0118	0.3116	0.5351	0.0691	1.2006	0.0101	-0.0022	0.0065
ukb-a-527	2017	Diagnoses - main ICD10: G47 Sleep disorders	Neale Lab	337199	10894596	diseases	0.1137	0.1127	1.0087	0.3131	0.0065	0.0014	0.9924	0.0068	0.001	0.0049
ukb-a-579	2017	Diagnoses - main ICD10: O75 Other complications of labour and delivery not elsewhere classified	Neale Lab	337199	10894596	gynecology_fertility	0.1577	0.1564	1.0087	0.3131	0.0029	0.0012	0.9877	0.0057	-0.0005	0.0044
ukb-b-13092	2018	Headaches for 3+ months	MRC-IEU	91269	9851867	pain_skeletal	-0.0705	0.07	-1.0075	0.3137	0.0571	0.0058	1.0094	0.0064	0.0024	0.0043
ukb-b-223	2018	Current tobacco smoking	MRC-IEU	462434	9851867	smoking	0.043	0.043	0.9991	0.3177	0.0529	0.0023	1.0401	0.0094	-0.0038	0.005
met-d-Citrate	2020	Citrate	NA	115064	12321875	NMR_metabo_UKBB	-0.0684	0.0686	-0.9975	0.3185	0.068	0.0237	1.0791	0.0588	0.0085	0.0047
ieu-a-963	2010	Former vs current smoker	TAG	41969	2456555	smoking	-0.0988	0.0997	-0.9911	0.3217	0.0616	0.0101	1.0006	0.0063	-0.0003	0.0044
ukb-b-3304	2018	Friendships satisfaction	MRC-IEU	151232	9851867	mood_behaviour	-0.0573	0.0579	-0.9898	0.3223	0.0589	0.0038	1.0214	0.0067	-0.0025	0.0047
met-c-892	2016	Triglycerides in large VLDL	NA	21239	11753671	kettunen_metabolites	0.0945	0.0966	0.9779	0.3281	0.1098	0.0281	0.9888	0.006	0.0044	0.0047
ukb-a-226	2017	Alcohol drinker status: Never	Neale Lab	336965	10894596	alcohol	0.0754	0.0774	0.974	0.33	0.0142	0.0016	1.0188	0.0067	-0.0007	0.0044
bbj-a-61	2019	Serum creatinine	NA	142097	6108953	biomarker	-0.0516	0.053	-0.9736	0.3303	0.0865	0.0091	1.1388	0.0144	0.0084	0.0059
met-c-909	2016	Total cholesterol in medium VLDL	NA	21551	11871461	kettunen_metabolites	0.0897	0.0924	0.9701	0.332	0.1211	0.035	0.9929	0.0072	0.0068	0.0045
met-c-841	2016	Albumin	NA	18960	11703182	kettunen_metabolites	-0.1429	0.1474	-0.9696	0.3323	0.0608	0.0241	0.9891	0.0065	0.0088	0.0041
ukb-b-10937	2018	Reason for glasses/contact lenses: For 'astigmatism'	MRC-IEU	460536	9851867	eye_ear	-0.0796	0.0822	-0.9685	0.3328	0.0113	0.0013	1.0552	0.0077	-0.0044	0.0052
ukb-b-5948	2018	Diagnoses - main ICD10: R35 Polyuria	MRC-IEU	463010	9851867	diseases	-0.1352	0.14	-0.9656	0.3343	0.0035	0.0012	0.9936	0.0095	0.0081	0.0069
ukb-b-11361	2018	ECG, heart rate	MRC-IEU	68160	9851867	cardiovascular	0.0685	0.0714	0.9595	0.3373	0.0952	0.0105	1.0248	0.0083	-0.0013	0.0048
ukb-a-555	2017	Diagnoses - main ICD10: K57 Diverticular disease of intestine	Neale Lab	337199	10894596	diseases	0.0724	0.076	0.9526	0.3408	0.0131	0.0015	1.0021	0.0065	0.0011	0.0046
met-d-L_VLDL_PL_pct	2020	Phospholipids to total lipids ratio in large VLDL	NA	115067	12321875	NMR_metabo_UKBB	0.0473	0.0499	0.9468	0.3437	0.1546	0.0234	1.0851	0.0474	0.0092	0.0053
ukb-b-9050	2018	Eye problems/disorders: Injury or trauma resulting in loss of vision	MRC-IEU	150642	9851867	diseases	0.1692	0.1788	0.9464	0.3439	0.007	0.0038	1.0094	0.0084	0.0021	0.0068
met-d-Pyruvate	2020	Pyruvate	NA	114748	12321875	NMR_metabo_UKBB	0.0597	0.0631	0.9451	0.3446	0.0656	0.0122	0.9988	0.0146	-0.0047	0.0051
ukb-b-3793	2018	Time spent driving	MRC-IEU	310555	9851867	activity_fitness_sleep	0.053	0.056	0.945	0.3446	0.0429	0.0024	1.0296	0.0075	-0.0091	0.0051
ukb-a-539	2017	Diagnoses - main ICD10: I84 Haemorrhoids	Neale Lab	337199	10894596	diseases	0.0758	0.0808	0.9379	0.3483	0.0091	0.0016	1.0026	0.007	0.0041	0.0043
met-d-Glucose	2020	Glucose	NA	114867	12321875	NMR_metabo_UKBB	0.0632	0.0674	0.9371	0.3487	0.0552	0.0097	1.0421	0.0087	0.0034	0.0047
ukb-a-358	2017	Underlying (primary) cause of death: ICD10: J84.1 Other interstitial pulmonary diseases with fibrosis	Neale Lab	7637	10894596	diseases	0.1953	0.2089	0.9348	0.3499	0.0777	0.0614	0.9968	0.0063	0.0087	0.0042
ukb-b-18336	2018	Seen a psychiatrist for nerves, anxiety, tension or depression	MRC-IEU	460702	9851867	mood_behaviour	-0.0457	0.0492	-0.9302	0.3522	0.0301	0.0017	1.018	0.0085	0.0045	0.0049
ukb-b-18596	2018	Pain type(s) experienced in last month: Neck or shoulder pain	MRC-IEU	461857	9851867	pain_skeletal	0.0466	0.0505	0.9224	0.3563	0.0324	0.0016	1.0327	0.0074	-0.0005	0.0049
ieu-a-965	2014	Lung adenocarcinoma	ILCCO	18336	8881354	diseases	-0.1683	0.1845	-0.9119	0.3618	0.0409	0.0268	1.0225	0.0071	0.0211	0.005
ukb-b-6991	2018	Seen doctor (GP) for nerves, anxiety, tension or depression	MRC-IEU	459560	9851867	mood_behaviour	0.0377	0.0416	0.9074	0.3642	0.0613	0.0025	1.008	0.0097	-0.0008	0.0053
ukb-a-36	2017	Handedness (chirality/laterality): Left-handed	Neale Lab	337130	10894596	mood_behaviour	-0.0857	0.0948	-0.9041	0.366	0.0098	0.0016	1.0059	0.0068	-0.0038	0.0045
ukb-b-15005	2018	Transport type for commuting to job workplace: Walk	MRC-IEU	245364	9851867	activity_fitness_sleep	-0.0696	0.0773	-0.9009	0.3677	0.0163	0.0021	1.0227	0.0062	0.0003	0.0044
ukb-b-20455	2018	Distance between home and job workplace	MRC-IEU	221909	9851867	work_stress	0.0964	0.1072	0.8992	0.3685	0.0108	0.0024	1.0127	0.0063	-0.0038	0.0048
met-d-VLDL_FC	2020	Free cholesterol in VLDL	NA	115078	12321875	NMR_metabo_UKBB	-0.0513	0.0571	-0.8981	0.3691	0.1372	0.0236	1.0357	0.0254	0.0089	0.006
met-c-942	2016	Total cholesterol in very large HDL	NA	21540	11870684	kettunen_metabolites	-0.1806	0.2031	-0.8891	0.3739	0.0345	0.0233	1.0123	0.0112	0.0033	0.0048
ukb-b-5239	2018	Average weekly red wine intake	MRC-IEU	327026	9851867	alcohol	-0.0437	0.0493	-0.8861	0.3756	0.0546	0.0029	1.0257	0.0081	-0.0089	0.0051
ukb-d-1707_1	2018	Handedness (chirality/laterality): Right-handed	NA	360913	13586570	mood_behaviour	0.081	0.0923	0.877	0.3805	0.0094	0.0015	1.007	0.0065	-0.0021	0.0044
met-c-857	2016	Omega-7, omega-9 and saturated fatty acids	NA	13506	11412520	kettunen_metabolites	0.1184	0.1352	0.8756	0.3813	0.0786	0.043	0.9979	0.0078	0.0126	0.0042
ukb-a-477	2017	Pain type(s) experienced in last month: Pain all over the body	Neale Lab	336650	10894596	pain_skeletal	0.0753	0.0865	0.8706	0.384	0.0108	0.0016	0.9997	0.0069	-0.004	0.005
met-d-XXL_VLDL_FC	2020	Free cholesterol in chylomicrons and extremely large VLDL	NA	115078	12321875	NMR_metabo_UKBB	0.0569	0.0656	0.8669	0.386	0.1925	0.033	1.0286	0.0337	0.0096	0.0061
met-d-L_VLDL_TG	2020	Triglycerides in large VLDL	NA	115078	12321875	NMR_metabo_UKBB	0.0551	0.0637	0.8654	0.3868	0.1857	0.0281	1.0187	0.0177	0.0085	0.0062
met-d-XL_VLDL_L	2020	Total lipids in very large VLDL	NA	115078	12321875	NMR_metabo_UKBB	0.0519	0.06	0.8648	0.3872	0.1978	0.0288	1.019	0.0181	0.0091	0.0061
ukb-a-327	2017	Type of tobacco previously smoked: Cigars or pipes	Neale Lab	82755	10894596	smoking	0.1393	0.1613	0.8631	0.3881	0.0115	0.0052	1.0016	0.0059	0.0008	0.0049
met-d-Omega_3	2020	Omega-3 fatty acids	NA	114999	12321875	NMR_metabo_UKBB	0.0481	0.056	0.8598	0.3899	0.1174	0.0186	1.0732	0.0514	-0.0049	0.0059
ebi-a-GCST005232	2017	Neuroticism	NA	329821	18436568	mood_behaviour	0.0404	0.0472	0.8572	0.3914	0.1107	0.0055	1.0083	0.0127	0.0013	0.0062
ukb-b-12841	2018	Bring up phlegm/sputum/mucus on most days	MRC-IEU	112583	9851867	lung_function	0.0782	0.0923	0.8471	0.397	0.0265	0.0047	1.0154	0.0074	0.002	0.0048
ukb-b-10188	2018	Vitamin and mineral supplements: Vitamin B	MRC-IEU	460351	9851867	drugs_supplements	-0.0758	0.0896	-0.8459	0.3976	0.0077	0.0011	1.0192	0.0074	0.0036	0.0051
ukb-a-567	2017	Diagnoses - main ICD10: M24 Other specific joint derangements	Neale Lab	337199	10894596	diseases	0.1272	0.1505	0.8456	0.3978	0.003	0.0013	0.9904	0.0061	-0.0046	0.0045
ukb-b-14461	2018	Maximum heart rate during fitness test	MRC-IEU	68409	9851867	cardiovascular	-0.0755	0.0893	-0.8454	0.3979	0.0758	0.0106	1.0221	0.0082	0.0002	0.0051
met-c-916	2016	Mono-unsaturated fatty acids	NA	13535	11417715	kettunen_metabolites	0.0954	0.1131	0.8433	0.3991	0.0981	0.0418	0.9897	0.0077	0.0142	0.0041
ukb-b-19752	2018	Why reduced smoking: None of the above	MRC-IEU	14951	9851867	smoking	-0.2172	0.2582	-0.841	0.4004	0.0415	0.0399	0.9949	0.0087	0.0027	0.006
met-c-838	2016	Acetoacetate	NA	19262	11809755	kettunen_metabolites	0.1048	0.1256	0.8341	0.4042	0.0725	0.0274	0.9803	0.0071	-0.0098	0.0043
met-d-XL_VLDL_P	2020	Concentration of very large VLDL particles	NA	115078	12321875	NMR_metabo_UKBB	0.0493	0.0594	0.8302	0.4065	0.2019	0.0295	1.0192	0.0184	0.0099	0.0062
ukb-b-18189	2018	Reason for glasses/contact lenses: For long-sightedness, i.e. for distance and near, but particularly for near tasks like reading (called 'hypermetropia')	MRC-IEU	460536	9851867	eye_ear	-0.0744	0.0901	-0.8259	0.4088	0.008	0.0013	1.0988	0.0082	-0.0015	0.0051
ukb-a-529	2017	Diagnoses - main ICD10: H25 Senile cataract	Neale Lab	337199	10894596	diseases	-0.1397	0.1692	-0.8257	0.409	0.0029	0.0014	1.0166	0.0069	-0.0015	0.0049
ieu-a-1009	2016	Subjective well being	SSGAC	298420	2268675	activity_fitness_sleep	0.0562	0.0681	0.8241	0.4099	0.025	0.0021	1.0006	0.0073	-0.0054	0.0056
ukb-b-9571	2018	Fractured bone site(s): Wrist	MRC-IEU	460340	9851867	pain_skeletal	-0.0884	0.1082	-0.8168	0.4141	0.0069	0.0013	1.0139	0.0079	0.0036	0.0058
met-c-931	2016	Phospholipids in small VLDL	NA	21551	11866342	kettunen_metabolites	0.0794	0.098	0.811	0.4174	0.1121	0.0353	0.9994	0.0082	0.0072	0.0047
met-d-VLDL_TG	2020	Triglycerides in VLDL	NA	115078	12321875	NMR_metabo_UKBB	0.0497	0.0615	0.809	0.4185	0.2019	0.0311	1.0143	0.0193	0.0098	0.0062
ukb-a-584	2017	Diagnoses - main ICD10: R14 Flatulence and related conditions	Neale Lab	337199	10894596	diseases	-0.1431	0.1779	-0.8042	0.4213	0.0031	0.0012	0.9928	0.0064	0.0003	0.0052
met-d-M_LDL_TG	2020	Triglycerides in medium LDL	NA	115078	12321875	NMR_metabo_UKBB	0.0413	0.0514	0.8029	0.422	0.1738	0.0256	1.0487	0.0372	0.0097	0.0055
ukb-d-H40	2018	Diagnoses - main ICD10: H40 Glaucoma	NA	361194	10233350	diseases	0.115	0.1433	0.8025	0.4223	0.003	0.0012	1.0025	0.0058	-0.0012	0.0047
ukb-b-17738	2018	Fractured bone site(s): Other bones	MRC-IEU	460340	9851867	pain_skeletal	-0.0684	0.0854	-0.8013	0.423	0.0089	0.0013	1.013	0.0064	0.0032	0.0046
met-c-914	2016	Phospholipids in medium VLDL	NA	21240	11766530	kettunen_metabolites	0.0765	0.096	0.797	0.4255	0.1095	0.0332	0.9962	0.0066	0.0071	0.0046
met-d-S_HDL_CE_pct	2020	Cholesteryl esters to total lipids ratio in small HDL	NA	115078	12321875	NMR_metabo_UKBB	-0.0524	0.0658	-0.7962	0.4259	0.0975	0.0251	1.0754	0.0611	-0.0003	0.0053
met-c-934	2016	Serum total triglycerides	NA	21545	11871391	kettunen_metabolites	0.0742	0.0934	0.794	0.4272	0.1224	0.0356	0.9922	0.0073	0.0081	0.0047
met-d-XXL_VLDL_C	2020	Cholesterol in chylomicrons and extremely large VLDL	NA	115078	12321875	NMR_metabo_UKBB	0.0502	0.0635	0.7908	0.429	0.1944	0.0324	1.0249	0.0302	0.0091	0.0061
ieu-b-7	2019	Parkinson's disease	International Parkinson's Disease Genomics Consortium	482730	17891936	neurology	-0.0475	0.0604	-0.7865	0.4316	0.0162	0.0016	0.9799	0.0071	0.0054	0.0043
ukb-b-6353	2018	Reason for glasses/contact lenses: For short-sightedness, i.e. only or mainly for distance viewing such as driving, cinema etc (called 'myopia')	MRC-IEU	460536	9851867	eye_ear	-0.0402	0.0512	-0.7842	0.4329	0.0263	0.0017	1.136	0.009	0.0053	0.0046
ukb-a-37	2017	Handedness (chirality/laterality): Use both right and left hands equally	Neale Lab	337130	10894596	mood_behaviour	0.0932	0.1193	0.7809	0.4349	0.004	0.0014	1.0068	0.0064	0.0041	0.0038
ukb-b-14147	2018	Risk taking	MRC-IEU	446279	9851867	mood_behaviour	-0.0359	0.0461	-0.7799	0.4355	0.0552	0.0025	1.0405	0.0097	-0.0078	0.0052
ukb-b-13026	2018	Why reduced smoking: Health precaution	MRC-IEU	14951	9851867	smoking	0.1295	0.1666	0.7774	0.4369	0.077	0.0354	0.9951	0.0081	-0.0099	0.0053
met-c-923	2016	Triglycerides in small HDL	NA	21558	11871440	kettunen_metabolites	0.0917	0.1188	0.7717	0.4403	0.0658	0.0276	0.9978	0.008	0.0088	0.0048
met-c-924	2016	Total cholesterol in small LDL	NA	21556	11871461	kettunen_metabolites	0.1091	0.1414	0.7713	0.4405	0.0733	0.0428	1.0148	0.0184	0.0093	0.0048
ukb-b-9596	2018	Vitamin and mineral supplements: Vitamin A	MRC-IEU	460351	9851867	drugs_supplements	0.1089	0.1415	0.7699	0.4414	0.0039	0.0011	1.0158	0.0074	-0.0006	0.0058
ukb-d-ASTHMA_CHILD	2018	Childhood asthma (age<16)	NA	361194	10443939	lung_function	0.0988	0.1284	0.7691	0.4418	0.0045	0.0015	1.0055	0.007	0.0035	0.0046
ieu-a-16	2014	Childhood intelligence	SSGAC	12441	1380159	education_intelligence	-0.0704	0.092	-0.7651	0.4442	0.2759	0.0444	1.0011	0.0093	-0.001	0.006
ukb-d-4803_0	2018	Tinnitus: No, never	NA	117882	13567874	eye_ear	0.0498	0.0656	0.7596	0.4475	0.0587	0.0047	1.003	0.0066	-0.0014	0.0048
met-c-911	2016	Free cholesterol in medium VLDL	NA	21240	11766527	kettunen_metabolites	0.0719	0.0959	0.7499	0.4533	0.1082	0.0332	0.9959	0.0067	0.0066	0.0045
ukb-b-5053	2018	Frequency of heavy DIY in last 4 weeks	MRC-IEU	182511	9851867	activity_fitness_sleep	0.0653	0.0872	0.7485	0.4542	0.0223	0.0029	1.0251	0.0062	-0.0016	0.0048
ukb-d-4803_14	2018	Tinnitus: Yes, but not now, but have in the past	NA	117882	13567874	eye_ear	-0.0806	0.1085	-0.7433	0.4573	0.0174	0.0041	0.9906	0.0064	0.0007	0.0046
ieu-a-1045	2015	Hippocampus volume	ENIGMA	30717	7276413	neurology	0.0836	0.1128	0.7411	0.4587	0.063	0.0164	0.9849	0.0065	0.0008	0.0046
ieu-a-1102	2015	Chronic kidney disease	CKDGen	117165	2191877	diseases	0.0823	0.1113	0.7398	0.4594	0.0182	0.0059	1.0168	0.0088	0.0024	0.0057
ukb-a-594	2017	Diagnoses - main ICD10: Z09 Follow-up examination after treatment for conditions other than malignant neoplasms	Neale Lab	337199	10894596	diseases	0.1183	0.16	0.7394	0.4597	0.0029	0.0012	0.9999	0.0061	0.0007	0.0045
met-d-Total_TG	2020	Total triglycerides	NA	115078	12321875	NMR_metabo_UKBB	0.0441	0.0597	0.738	0.4605	0.2013	0.0315	1.013	0.0198	0.0107	0.0061
ukb-b-19957	2018	Suffer from 'nerves'	MRC-IEU	445809	9851867	mood_behaviour	0.0394	0.0536	0.7343	0.4628	0.043	0.0026	1.0102	0.0096	0.002	0.0058
met-d-L_VLDL_FC_pct	2020	Free cholesterol to total lipids ratio in large VLDL	NA	115067	12321875	NMR_metabo_UKBB	-0.0552	0.0755	-0.7316	0.4644	0.0602	0.0128	1.0685	0.0358	0.0084	0.005
met-d-M_HDL_PL	2020	Phospholipids in medium HDL	NA	115078	12321875	NMR_metabo_UKBB	-0.0432	0.0591	-0.7315	0.4645	0.1163	0.0212	1.0922	0.0481	0.0032	0.0053
ukb-b-9838	2018	Pain type(s) experienced in last month: Back pain	MRC-IEU	461857	9851867	pain_skeletal	0.0348	0.0478	0.7292	0.4659	0.0382	0.0018	1.0356	0.0086	-0.0065	0.0049
ukb-b-20208	2018	Diagnoses - main ICD10: J45.9 Asthma, unspecified	MRC-IEU	463010	9851867	diseases	0.133	0.1827	0.728	0.4666	0.0023	0.0012	1.0302	0.009	-0.0025	0.0068
ukb-b-19809	2018	Fed-up feelings	MRC-IEU	453071	9851867	mood_behaviour	0.0338	0.0465	0.7267	0.4674	0.0693	0.0028	1.0261	0.0097	0.0016	0.0068
met-c-856	2016	Omega-6 fatty acids	NA	13506	11398837	kettunen_metabolites	-0.1185	0.1639	-0.7234	0.4694	0.0613	0.0451	1.0176	0.0089	0.016	0.0043
ukb-b-18994	2018	Miserableness	MRC-IEU	454982	9851867	mood_behaviour	-0.0334	0.0461	-0.7235	0.4694	0.0615	0.0027	1.0242	0.0103	0.0051	0.0057
met-c-850	2016	Creatinine	NA	24810	12087816	kettunen_metabolites	-0.0693	0.0965	-0.7186	0.4724	0.1141	0.0245	1.0103	0.0074	-0.0024	0.0042
met-d-L_VLDL_CE	2020	Cholesteryl esters in large VLDL	NA	115078	12321875	NMR_metabo_UKBB	-0.0414	0.0578	-0.7165	0.4737	0.1517	0.0252	1.031	0.0221	0.0096	0.0062
met-d-LDL_TG	2020	Triglycerides in LDL	NA	115078	12321875	NMR_metabo_UKBB	0.0357	0.0501	0.7121	0.4764	0.1591	0.0236	1.0536	0.0434	0.0092	0.0054
ukb-b-9981	2018	Sensitivity / hurt feelings	MRC-IEU	449419	9851867	mood_behaviour	0.031	0.0436	0.71	0.4777	0.0602	0.0028	1.0306	0.0101	0.0015	0.0054
ukb-a-528	2017	Diagnoses - main ICD10: G56 Mononeuropathies of upper limb	Neale Lab	337199	10894596	diseases	0.0525	0.0745	0.7039	0.4815	0.0135	0.0019	1.0091	0.0071	-0.0049	0.0047
ukb-a-589	2017	Diagnoses - main ICD10: S09 Other and unspecified injuries of head	Neale Lab	337199	10894596	diseases	0.095	0.1367	0.6951	0.487	0.0039	0.0015	0.9944	0.0064	0.0035	0.0049
met-d-Total_FA	2020	Total fatty acids	NA	114999	12321875	NMR_metabo_UKBB	-0.0409	0.0588	-0.6945	0.4874	0.1495	0.0267	1.0163	0.0236	0.0097	0.0061
met-d-XXL_VLDL_CE	2020	Cholesteryl esters in chylomicrons and extremely large VLDL	NA	115078	12321875	NMR_metabo_UKBB	0.0431	0.0621	0.6933	0.4881	0.191	0.0315	1.0223	0.0269	0.0083	0.0061
ukb-b-14180	2018	Mood swings	MRC-IEU	451619	9851867	mood_behaviour	0.0288	0.0416	0.692	0.4889	0.0695	0.0028	1.0238	0.0101	0.0041	0.0056
ieu-b-2	2019	Alzheimer's disease	Alzheimer Disease Genetics Consortium (ADGC), European Alzheimer's Disease Initiative (EADI), Cohorts for Heart and Aging Research in Genomic Epidemiology Consortium (CHARGE), Genetic and Environmental Risk in AD/Defining Genetic, Polygenic and Environmental Risk for Alzheimer's Disease Consortium (GERAD/PERADES),	63926	10528610	neurology	-0.0644	0.0931	-0.6919	0.489	0.0444	0.024	1.0613	0.0377	-0.0005	0.0047
ukb-b-8463	2018	Back pain for 3+ months	MRC-IEU	117404	9851867	pain_skeletal	0.0532	0.077	0.6909	0.4896	0.0379	0.0046	0.9968	0.0066	-0.0045	0.0046
met-c-915	2016	Triglycerides in medium VLDL	NA	21241	11766530	kettunen_metabolites	0.0724	0.1053	0.6877	0.4917	0.0956	0.0299	0.9984	0.0061	0.0066	0.0048
ukb-b-11601	2018	Diagnoses - main ICD10: N40 Hyperplasia of prostate	MRC-IEU	463010	9851867	diseases	0.0604	0.0884	0.6834	0.4943	0.0068	0.0013	1.0207	0.009	0.0013	0.0053
met-c-925	2016	Total lipids in small LDL	NA	19273	11820193	kettunen_metabolites	0.0893	0.1314	0.6798	0.4966	0.0905	0.044	1.0067	0.0168	0.0106	0.0048
met-d-S_VLDL_L	2020	Total lipids in small VLDL	NA	115078	12321875	NMR_metabo_UKBB	-0.038	0.056	-0.6795	0.4968	0.1605	0.0272	1.0352	0.0226	0.0111	0.0062
met-d-Acetone	2020	Acetone	NA	115075	12321875	NMR_metabo_UKBB	0.0547	0.0815	0.6712	0.5021	0.0517	0.0102	0.997	0.0109	-0.0095	0.0053
met-d-S_HDL_FC	2020	Free cholesterol in small HDL	NA	115078	12321875	NMR_metabo_UKBB	-0.0405	0.0604	-0.6708	0.5023	0.1261	0.0187	1.015	0.0188	0.0103	0.0057
met-d-IDL_PL_pct	2020	Phospholipids to total lipids ratio in IDL	NA	115078	12321875	NMR_metabo_UKBB	0.0491	0.0734	0.6698	0.503	0.0655	0.0208	1.0703	0.0536	-0.0044	0.0049
ukb-b-15378	2018	Had other major operations	MRC-IEU	248845	9851867	diseases	0.0432	0.0648	0.6669	0.5049	0.0307	0.0023	1.0116	0.0065	0.0024	0.0041
ieu-a-836	2013	College completion	SSGAC	95427	2321511	education_intelligence	-0.0474	0.0711	-0.6666	0.505	0.1054	0.0075	1.0201	0.0085	-0.0127	0.0063
met-c-943	2016	Cholesterol esters in very large HDL	NA	19273	11806428	kettunen_metabolites	-0.1242	0.1865	-0.6659	0.5055	0.0427	0.0264	1.0131	0.0111	0.0015	0.0048
ukb-b-17001	2018	Ever had bowel cancer screening	MRC-IEU	455259	9851867	diseases	-0.047	0.0708	-0.6642	0.5066	0.0124	0.0012	1.0521	0.0069	-0.0002	0.0049
ukb-b-12930	2018	Mouth/teeth dental problems: Dentures	MRC-IEU	461113	9851867	dental	0.0318	0.048	0.6624	0.5077	0.0459	0.0021	1.068	0.0093	0.0092	0.0055
ukb-b-20544	2018	Nervous feelings	MRC-IEU	450700	9851867	mood_behaviour	0.0322	0.0487	0.6613	0.5084	0.0637	0.0031	1.0187	0.0113	0.001	0.006
met-d-XXL_VLDL_PL_pct	2020	Phospholipids to total lipids ratio in chylomicrons and extremely large VLDL	NA	111631	12321875	NMR_metabo_UKBB	0.049	0.0751	0.6529	0.5138	0.0614	0.0225	1.0771	0.0486	0.0108	0.0049
ukb-b-4263	2018	Number of full brothers	MRC-IEU	455347	9851867	family_memb_health	0.0447	0.069	0.6484	0.5167	0.0162	0.0015	1.1823	0.008	-0.0002	0.005
ukb-b-2105	2018	Work/job satisfaction	MRC-IEU	105358	9851867	work_stress	-0.0534	0.0826	-0.6463	0.5181	0.0408	0.0051	1.0156	0.0066	-6.6581e-05	0.0049
met-c-954	2016	Concentration of very small VLDL particles	NA	19273	11797264	kettunen_metabolites	0.0697	0.1078	0.646	0.5182	0.1112	0.0362	1.0062	0.0122	0.0092	0.0048
ukb-b-5174	2018	Average weekly beer plus cider intake	MRC-IEU	327634	9851867	alcohol	-0.0326	0.0506	-0.6447	0.5191	0.0518	0.0028	1.0639	0.0096	-0.0025	0.0054
met-d-L_LDL_TG	2020	Triglycerides in large LDL	NA	115078	12321875	NMR_metabo_UKBB	0.0316	0.0491	0.6445	0.5193	0.1445	0.022	1.0656	0.0549	0.0086	0.0053
met-d-XL_VLDL_PL	2020	Phospholipids in very large VLDL	NA	115078	12321875	NMR_metabo_UKBB	0.0375	0.0586	0.6399	0.5222	0.1923	0.0283	1.0202	0.0185	0.009	0.0061
met-d-S_LDL_CE_pct	2020	Cholesteryl esters to total lipids ratio in small LDL	NA	115078	12321875	NMR_metabo_UKBB	-0.048	0.0758	-0.6332	0.5266	0.1247	0.0331	1.0365	0.0477	0.0107	0.0065
ukb-b-3831	2018	Average weekly intake of other alcoholic drinks	MRC-IEU	107741	9851867	alcohol	0.2352	0.3722	0.6319	0.5274	0.0026	0.0041	1.0128	0.0058	0.0052	0.0046
met-c-933	2016	Serum total cholesterol	NA	21491	11855845	kettunen_metabolites	-0.0929	0.1471	-0.6315	0.5277	0.0642	0.0372	1.0212	0.0151	0.0126	0.0047
ukb-b-13653	2018	Worry too long after embarrassment	MRC-IEU	443918	9851867	mood_behaviour	0.0288	0.0458	0.6287	0.5295	0.0638	0.0026	1.0175	0.0098	-0.0052	0.0056
ukb-b-9667	2018	Illness, injury, bereavement, stress in last 2 years: Financial difficulties	MRC-IEU	459742	9851867	work_stress	0.0305	0.0487	0.6262	0.5312	0.034	0.0018	1.0539	0.0082	0.0009	0.0047
met-c-956	2016	Triglycerides in very small VLDL	NA	19273	11820655	kettunen_metabolites	0.0616	0.0985	0.6257	0.5315	0.1343	0.037	0.9993	0.0095	0.0088	0.0049
ukb-b-17155	2018	Transport type for commuting to job workplace: Public transport	MRC-IEU	245364	9851867	activity_fitness_sleep	-0.0433	0.0692	-0.6251	0.5319	0.0315	0.0026	1.0724	0.0078	0.0045	0.0053
met-c-840	2016	Alanine	NA	24796	12091566	kettunen_metabolites	0.0708	0.1138	0.6224	0.5337	0.0829	0.0265	1.0118	0.0072	-0.0005	0.0047
met-d-S_HDL_PL	2020	Phospholipids in small HDL	NA	115078	12321875	NMR_metabo_UKBB	0.0393	0.0634	0.6202	0.5351	0.1486	0.0232	0.9972	0.0209	0.0102	0.0059
ukb-b-8133	2018	Light smokers, at least 100 smokes in lifetime	MRC-IEU	123894	9851867	smoking	-0.036	0.0583	-0.6176	0.5368	0.0723	0.0062	1.0195	0.0075	-0.0052	0.0047
met-d-S_LDL_TG	2020	Triglycerides in small LDL	NA	115078	12321875	NMR_metabo_UKBB	0.0346	0.0565	0.6121	0.5405	0.1923	0.03	1.026	0.0229	0.0104	0.0058
met-d-XS_VLDL_TG	2020	Triglycerides in very small VLDL	NA	115078	12321875	NMR_metabo_UKBB	0.0327	0.0543	0.6031	0.5464	0.1804	0.0301	1.0613	0.0507	0.0093	0.0056
ukb-b-14576	2018	Wears glasses or contact lenses	MRC-IEU	462254	9851867	eye_ear	0.0416	0.0693	0.5994	0.5489	0.0151	0.0012	1.0492	0.007	0.0034	0.0051
ukb-b-17409	2018	Trunk fat-free mass	MRC-IEU	454508	9851867	anthropometry	0.0197	0.0332	0.5933	0.553	0.3033	0.0118	1.1898	0.0344	-0.0004	0.0077
met-d-L_VLDL_PL	2020	Phospholipids in large VLDL	NA	115078	12321875	NMR_metabo_UKBB	0.0345	0.0583	0.5918	0.554	0.1997	0.03	1.0209	0.0188	0.0099	0.0062
met-d-S_VLDL_TG	2020	Triglycerides in small VLDL	NA	115078	12321875	NMR_metabo_UKBB	0.0359	0.0612	0.5861	0.5578	0.2126	0.0377	1.0204	0.0239	0.0114	0.0063
ukb-a-546	2017	Diagnoses - main ICD10: K22 Other diseases of oesophagus	Neale Lab	337199	10894596	diseases	0.0885	0.1551	0.5708	0.5681	0.0041	0.0015	1.0051	0.0066	-0.0025	0.0049
met-c-953	2016	Total lipids in very small VLDL	NA	19273	11820654	kettunen_metabolites	0.0632	0.1113	0.5678	0.5702	0.1053	0.0363	1.0102	0.0125	0.0085	0.0048
met-d-L_VLDL_P	2020	Concentration of large VLDL particles	NA	115078	12321875	NMR_metabo_UKBB	0.0334	0.0594	0.5623	0.5739	0.1947	0.0297	1.0177	0.018	0.0099	0.0062
met-c-893	2016	18:2, linoleic acid (LA)	NA	13527	11417510	kettunen_metabolites	-0.0645	0.1157	-0.5573	0.5773	0.1255	0.0485	1.0034	0.0095	0.0166	0.0045
ukb-b-15582	2018	Fractured bone site(s): Ankle	MRC-IEU	460340	9851867	pain_skeletal	0.0629	0.1138	0.5527	0.5805	0.0055	0.0011	1.0019	0.0076	-0.0037	0.0055
met-d-L_VLDL_L	2020	Total lipids in large VLDL	NA	115078	12321875	NMR_metabo_UKBB	0.0333	0.0605	0.5508	0.5818	0.1885	0.0288	1.0187	0.0177	0.0096	0.0062
ukb-b-12506	2018	Vitamin and mineral supplements: Vitamin E	MRC-IEU	460351	9851867	drugs_supplements	0.0537	0.0978	0.5491	0.583	0.0066	0.001	1.0153	0.0065	-0.0053	0.005
met-d-M_HDL_TG	2020	Triglycerides in medium HDL	NA	115078	12321875	NMR_metabo_UKBB	0.0352	0.0645	0.5456	0.5853	0.1593	0.0344	1.0568	0.0548	0.0102	0.0061
met-d-S_VLDL_P	2020	Concentration of small VLDL particles	NA	115078	12321875	NMR_metabo_UKBB	-0.0301	0.0553	-0.5439	0.5865	0.1678	0.0282	1.035	0.0222	0.0109	0.0061
met-c-855	2016	Omega-3 fatty acids	NA	13544	11401623	kettunen_metabolites	0.0658	0.1219	0.5401	0.5891	0.15	0.0414	0.9904	0.0075	0.0002	0.0045
ebi-a-GCST007858	2015	Fasting blood glucose adjusted for BMI	NA	33231	105585	biomarker	-0.0765	0.142	-0.5388	0.59	0.3615	0.1365	1.0833	0.0857	0.0168	0.0259
ieu-a-1046	2015	Pallidum volume	ENIGMA	30717	7270265	neurology	-0.0642	0.1191	-0.5388	0.59	0.0622	0.0175	0.9809	0.0067	0.0028	0.0045
ukb-b-1419	2018	Frequency of unenthusiasm / disinterest in last 2 weeks	MRC-IEU	447403	9851867	mood_behaviour	0.0265	0.0493	0.5376	0.5908	0.0385	0.0022	1.0653	0.0093	0.0025	0.0057
ieu-a-114	2012	Neo-conscientiousness	GPC	17375	2305683	mood_behaviour	-0.0832	0.1549	-0.5374	0.591	0.0735	0.0292	0.9998	0.0066	0.0038	0.0058
met-d-S_HDL_L	2020	Total lipids in small HDL	NA	115078	12321875	NMR_metabo_UKBB	0.034	0.0634	0.5361	0.5919	0.1497	0.0226	0.9895	0.016	0.0112	0.006
met-d-M_LDL_PL_pct	2020	Phospholipids to total lipids ratio in medium LDL	NA	115078	12321875	NMR_metabo_UKBB	0.0517	0.0978	0.5289	0.5969	0.0645	0.0216	1.0528	0.0444	-0.0049	0.0062
ukb-d-2664_2	2018	Reason for reducing amount of alcohol drunk: Doctor's advice	NA	134033	11142258	alcohol	0.0802	0.1525	0.5261	0.5988	0.0071	0.0035	0.9974	0.0057	0.0046	0.0046
ukb-a-545	2017	Diagnoses - main ICD10: K21 Gastro-oesophageal reflux disease	Neale Lab	337199	10894596	diseases	0.0543	0.1038	0.523	0.6009	0.0067	0.0012	0.9997	0.0056	2.38e-05	0.0046
ukb-b-13932	2018	Duration of vigorous activity	MRC-IEU	251501	9851867	activity_fitness_sleep	-0.03	0.0579	-0.5177	0.6046	0.0329	0.0023	0.9997	0.0067	0.0009	0.0045
met-c-926	2016	Concentration of small LDL particles	NA	19273	11820655	kettunen_metabolites	0.0655	0.1268	0.5164	0.6056	0.0967	0.0421	1.0061	0.0152	0.0113	0.0047
ukb-b-2134	2018	Past tobacco smoking	MRC-IEU	424960	9851867	smoking	0.0225	0.044	0.5119	0.6087	0.0904	0.0034	1.0383	0.0109	0.0038	0.0061
met-c-861	2016	Glycerol	NA	20235	11360671	kettunen_metabolites	0.0936	0.1831	0.511	0.6094	0.0321	0.021	1.0135	0.0065	0.007	0.0046
met-c-939	2016	Urea	NA	18814	11807298	kettunen_metabolites	-0.14	0.2765	-0.5063	0.6126	0.0195	0.0212	0.9954	0.0057	0.0022	0.0049
ieu-a-301	2013	Total cholesterol	GLGC	187365	2446982	biomarker	-0.031	0.0615	-0.5044	0.614	0.0707	0.0211	0.9558	0.0664	0.0055	0.0058
ukb-b-4886	2018	Number of days/week walked 10+ minutes	MRC-IEU	454783	9851867	activity_fitness_sleep	0.0238	0.0476	0.5008	0.6165	0.0415	0.0019	1.0166	0.0079	0.0007	0.0053
ukb-b-3822	2018	Frequency of depressed mood in last 2 weeks	MRC-IEU	442840	9851867	mood_behaviour	0.026	0.0519	0.5001	0.617	0.0427	0.0023	1.0373	0.0083	0.0017	0.0058
ukb-b-17601	2018	Mouth/teeth dental problems: None of the above	MRC-IEU	461113	9851867	dental	0.023	0.047	0.4887	0.625	0.036	0.0017	1.0399	0.0088	-0.0113	0.005
ukb-a-523	2017	Diagnoses - main ICD10: E03 Other hypothyroidism	Neale Lab	337199	10894596	diseases	0.1898	0.3886	0.4885	0.6252	0.0005	0.0011	0.9976	0.0058	0.0026	0.0044
ukb-b-8196	2018	Ever highly irritable/argumentative for 2 days	MRC-IEU	149501	9851867	mood_behaviour	0.0336	0.069	0.487	0.6263	0.0478	0.0045	1.0173	0.0078	0.0023	0.0051
ukb-b-16858	2018	Cough on most days	MRC-IEU	112583	9851867	lung_function	-0.0395	0.0813	-0.4861	0.6269	0.0418	0.0044	0.998	0.0064	0.0059	0.0053
met-d-L_VLDL_FC	2020	Free cholesterol in large VLDL	NA	115078	12321875	NMR_metabo_UKBB	0.0281	0.0581	0.4838	0.6285	0.1905	0.0287	1.0233	0.0189	0.0099	0.0062
ukb-d-40001_C349	2018	Underlying (primary) cause of death: ICD10: C34.9 Bronchus or lung, unspecified	NA	9092	9452278	diseases	-0.0782	0.162	-0.4825	0.6295	0.1027	0.0502	0.9969	0.0063	0.0002	0.0044
ukb-d-2664_5	2018	Reason for reducing amount of alcohol drunk: Other reason	NA	134033	13574905	alcohol	0.0332	0.069	0.4803	0.631	0.0422	0.0043	1.0021	0.0068	-0.0042	0.0045
ukb-d-M25	2018	Diagnoses - main ICD10: M25 Other joint disorders, not elsewhere classified	NA	361194	12784029	diseases	0.0582	0.1214	0.4795	0.6316	0.0042	0.0013	1.01	0.006	-5.4797e-05	0.0045
ukb-b-13891	2018	Mineral and other dietary supplements: Zinc	MRC-IEU	461384	9851867	drugs_supplements	-0.0402	0.0841	-0.478	0.6326	0.0119	0.0012	1.0085	0.0063	-0.0067	0.0052
ukb-b-19158	2018	Mineral and other dietary supplements: Selenium	MRC-IEU	461384	9851867	drugs_supplements	-0.0574	0.1203	-0.4775	0.633	0.0067	0.0012	1.0178	0.007	-0.0038	0.0059
ieu-a-996	2014	Eczema	EAGLE	40835	11059641	diseases	-0.0498	0.1049	-0.4752	0.6346	0.0683	0.0158	1.0247	0.0069	0.0034	0.0046
met-d-VLDL_PL	2020	Phospholipids in VLDL	NA	115078	12321875	NMR_metabo_UKBB	-0.0264	0.0557	-0.4744	0.6352	0.1569	0.0253	1.0277	0.0216	0.0095	0.006
met-c-920	2016	Pyruvate	NA	24756	12079526	kettunen_metabolites	0.077	0.1626	0.4732	0.636	0.038	0.0202	1.0106	0.0067	0.0021	0.0048
ukb-b-3666	2018	Family relationship satisfaction	MRC-IEU	151531	9851867	mood_behaviour	-0.0268	0.0571	-0.4706	0.6379	0.0607	0.0038	1.024	0.007	-0.0066	0.0047
ukb-a-595	2017	Diagnoses - main ICD10: Z47 Other orthopaedic follow-up care	Neale Lab	337199	10894596	diseases	0.0661	0.1406	0.4705	0.638	0.0033	0.0012	0.9978	0.0063	0.0026	0.0045
met-d-MUFA	2020	Monounsaturated fatty acids	NA	114999	12321875	NMR_metabo_UKBB	0.0288	0.0614	0.4685	0.6394	0.1808	0.0283	1.0065	0.0196	0.011	0.0061
ukb-a-518	2017	Diagnoses - main ICD10: C44 Other malignant neoplasms of skin	Neale Lab	337199	10894596	diseases	-0.0427	0.0912	-0.4678	0.6399	0.0101	0.0022	1.0082	0.0081	-0.0004	0.0045
ieu-b-4828	2022	Number of children ever born measurement	Within family GWAS consortium	60430	7974415	gynecology_fertility	0.0482	0.1054	0.4569	0.6478	0.0344	0.0087	1.0252	0.0067	0.0007	0.005
met-c-904	2016	Total cholesterol in medium LDL	NA	21559	11862863	kettunen_metabolites	0.0657	0.1441	0.4564	0.6481	0.0713	0.0452	1.0116	0.0212	0.01	0.0048
ukb-b-15695	2018	Ever had prostate specific antigen (PSA) test	MRC-IEU	200410	9851867	diseases	-0.0292	0.0639	-0.4563	0.6482	0.032	0.0028	1.0269	0.0071	-0.0053	0.0051
met-d-XL_VLDL_FC	2020	Free cholesterol in very large VLDL	NA	115078	12321875	NMR_metabo_UKBB	0.0265	0.0582	0.4557	0.6486	0.187	0.0281	1.0195	0.0186	0.0089	0.0061
ukb-a-542	2017	Diagnoses - main ICD10: J34 Other disorders of nose and nasal sinuses	Neale Lab	337199	10894596	diseases	0.0846	0.1876	0.4513	0.6518	0.0023	0.0013	1.0081	0.0064	0.0119	0.0046
ukb-b-16287	2018	Mean time to correctly identify matches	MRC-IEU	459523	9851867	neurology	0.0184	0.0408	0.4501	0.6527	0.0743	0.0025	1.0439	0.0101	0.0053	0.0056
ukb-b-12621	2018	Ever had stillbirth, spontaneous miscarriage or termination	MRC-IEU	247180	9851867	gynecology_fertility	0.0342	0.0769	0.4447	0.6565	0.0194	0.0024	1.0258	0.0076	-0.0024	0.0048
met-c-905	2016	Cholesterol esters in medium LDL	NA	19273	11820631	kettunen_metabolites	0.0611	0.1375	0.444	0.657	0.085	0.0478	1.0084	0.0198	0.0108	0.0048
ukb-a-574	2017	Diagnoses - main ICD10: N20 Calculus of kidney and ureter	Neale Lab	337199	10894596	diseases	0.0452	0.102	0.4437	0.6572	0.0078	0.0014	1.0096	0.0067	0.0006	0.0044
ukb-b-17885	2018	Diagnoses - main ICD10: R31 Unspecified haematuria	MRC-IEU	463010	9851867	diseases	0.0474	0.1073	0.442	0.6585	0.0053	0.0011	1.0212	0.007	0.0032	0.0051
ukb-a-325	2017	Bilateral oophorectomy (both ovaries removed)	Neale Lab	178676	10894596	gynecology_fertility	-0.0413	0.0943	-0.4384	0.6611	0.0213	0.0031	1.0092	0.0071	-0.0101	0.0051
ukb-b-18541	2018	Ever used hormone-replacement therapy (HRT)	MRC-IEU	250301	9851867	gynecology_fertility	-0.025	0.0576	-0.4336	0.6646	0.0371	0.0025	1.0197	0.0072	0.0018	0.0045
ebi-a-GCST005072	2017	Ferritin levels	NA	9818	23168581	biomarker	0.041	0.0962	0.4264	0.6698	0.305	0.0477	1.1996	0.0067	-0.0065	0.0056
ieu-a-22	2014	Schizophrenia	PGC	82315	9444231	neurology	0.0161	0.0383	0.4197	0.6747	0.4462	0.0163	1.0338	0.0106	0.0262	0.0056
ukb-b-8707	2018	Diagnoses - main ICD10: J22 Unspecified acute lower respiratory infection	MRC-IEU	463010	9851867	diseases	0.113	0.2694	0.4194	0.6749	0.0008	0.001	1.0183	0.0081	-0.0016	0.0055
ukb-b-13745	2018	Irritability	MRC-IEU	442169	9851867	mood_behaviour	0.0217	0.0522	0.4161	0.6773	0.0652	0.0035	1.0133	0.0111	0.0003	0.0061
ukb-b-2346	2018	Duration of moderate activity	MRC-IEU	343827	9851867	activity_fitness_sleep	0.0215	0.0525	0.41	0.6818	0.0318	0.0019	1.0175	0.0076	-0.0038	0.0051
ukb-b-19066	2018	Reproduciblity of spirometry measurement using ERS/ATS criteria	MRC-IEU	345665	9851867	lung_function	0.0346	0.0865	0.4007	0.6887	0.014	0.0017	1.0248	0.0076	-0.0026	0.0058
met-c-854	2016	Description of average fatty acid chain length, not actual carbon number	NA	13476	11409868	kettunen_metabolites	0.0493	0.1234	0.3998	0.6893	0.0985	0.0349	0.9845	0.0066	-0.013	0.0043
ukb-d-4803_11	2018	Tinnitus: Yes, now most or all of the time	NA	117882	12817923	eye_ear	-0.032	0.0806	-0.3969	0.6915	0.0305	0.0041	1.0047	0.0068	0.0047	0.0044
ukb-b-960	2018	Smoking/smokers in household	MRC-IEU	425516	9851867	smoking	0.0292	0.0742	0.3939	0.6937	0.0117	0.0015	1.0336	0.0074	0.0053	0.0044
ukb-b-9547	2018	Medication for cholesterol, blood pressure, diabetes, or take exogenous hormones: Oral contraceptive pill or minipill	MRC-IEU	249710	9851867	gynecology_fertility	-0.0618	0.1577	-0.3919	0.6952	0.0046	0.0018	1.0011	0.0068	-0.0048	0.0052
met-d-HDL_TG	2020	Triglycerides in HDL	NA	115078	12321875	NMR_metabo_UKBB	0.0248	0.0644	0.386	0.6995	0.1552	0.0358	1.0635	0.0584	0.0099	0.006
met-c-895	2016	Total cholesterol in LDL	NA	21559	11871461	kettunen_metabolites	0.0558	0.1455	0.3834	0.7014	0.0712	0.0487	1.0125	0.0229	0.0113	0.0048
ukb-b-16998	2018	Duration of walks	MRC-IEU	395831	9851867	activity_fitness_sleep	0.0183	0.049	0.3724	0.7096	0.0455	0.0023	1.0289	0.0083	0.0015	0.005
met-c-843	2016	Apolipoprotein B	NA	20690	11813266	kettunen_metabolites	0.045	0.1216	0.3699	0.7115	0.083	0.0392	1.008	0.0141	0.0128	0.0046
met-c-917	2016	Other polyunsaturated fatty acids than 18:2	NA	13549	11407336	kettunen_metabolites	-0.0538	0.1463	-0.3682	0.7127	0.0697	0.0388	1.0205	0.0171	0.0058	0.004
met-c-906	2016	Total lipids in medium LDL	NA	19273	11818458	kettunen_metabolites	0.0496	0.1363	0.3639	0.7159	0.0857	0.048	1.0083	0.0198	0.0117	0.0048
met-d-M_VLDL_TG	2020	Triglycerides in medium VLDL	NA	115078	12321875	NMR_metabo_UKBB	0.0224	0.0615	0.3639	0.716	0.1889	0.0307	1.0113	0.0181	0.0104	0.0064
ukb-b-18105	2018	Had menopause	MRC-IEU	211114	9851867	gynecology_fertility	-0.0258	0.0709	-0.3635	0.7162	0.0199	0.0033	1.0451	0.0073	0.0039	0.0042
ukb-b-18712	2018	Illness, injury, bereavement, stress in last 2 years: Death of a close relative	MRC-IEU	459742	9851867	work_stress	0.032	0.089	0.36	0.7189	0.0069	0.0012	1.0403	0.0069	-0.0028	0.0043
met-d-IDL_TG	2020	Triglycerides in IDL	NA	115078	12321875	NMR_metabo_UKBB	0.0178	0.0497	0.359	0.7196	0.1511	0.023	1.0501	0.0459	0.0081	0.0052
met-c-853	2016	Free cholesterol to esterified cholesterol ratio	NA	13497	11414918	kettunen_metabolites	-0.0644	0.182	-0.3537	0.7236	0.0571	0.0517	1.0135	0.0124	0.0123	0.0044
ukb-b-18674	2018	Ever unenthusiastic/disinterested for a whole week	MRC-IEU	146542	9851867	mood_behaviour	-0.0224	0.064	-0.3499	0.7264	0.0529	0.0049	1.0132	0.008	-0.0004	0.0043
ieu-a-117	2012	Neo-openness to experience	GPC	17375	2305641	mood_behaviour	-0.0388	0.112	-0.3468	0.7288	0.1064	0.0271	0.9911	0.0066	-0.0012	0.0051
met-c-907	2016	Concentration of medium LDL particles	NA	19273	11818918	kettunen_metabolites	0.0472	0.1366	0.3457	0.7296	0.0841	0.0471	1.0101	0.0192	0.0118	0.0048
ukb-d-D12	2018	Diagnoses - main ICD10: D12 Benign neoplasm of colon, rectum, anus and anal canal	NA	361194	13217521	diseases	-0.0235	0.0696	-0.3374	0.7358	0.0129	0.0015	1.0067	0.0063	0.003	0.0045
met-c-881	2016	Cholesterol esters in large VLDL	NA	19273	11820655	kettunen_metabolites	0.0472	0.1409	0.3353	0.7374	0.0808	0.0491	1.0107	0.0209	0.0111	0.0048
ukb-a-525	2017	Diagnoses - main ICD10: F31 Bipolar affective disorder	Neale Lab	337199	10894596	diseases	-0.0421	0.1281	-0.3287	0.7424	0.0049	0.0015	0.986	0.0068	-0.0002	0.0048
ukb-b-16207	2018	Blood clot, DVT, bronchitis, emphysema, asthma, rhinitis, eczema, allergy diagnosed by doctor: Emphysema/chronic bronchitis	MRC-IEU	462013	9851867	diseases	0.0272	0.0828	0.328	0.7429	0.0122	0.0013	1.0064	0.007	0.0008	0.0052
ukb-a-524	2017	Diagnoses - main ICD10: E04 Other non-toxic goitre	Neale Lab	337199	10894596	diseases	-0.0371	0.1132	-0.3274	0.7434	0.0052	0.0013	0.993	0.0062	-0.002	0.0043
ukb-b-7926	2018	Qualifications: NVQ or HND or HNC or equivalent	MRC-IEU	458079	9851867	education_intelligence	0.0237	0.0734	0.3227	0.7469	0.0147	0.0013	1.0286	0.0064	0.0037	0.005
ukb-b-10011	2018	Townsend deprivation index at recruitment	MRC-IEU	462464	9851867	work_stress	0.0172	0.0538	0.3196	0.7493	0.0325	0.0017	1.1373	0.0084	0.0025	0.0048
ukb-b-3798	2018	Fractured bone site(s): Leg	MRC-IEU	460340	9851867	pain_skeletal	0.0574	0.1836	0.3125	0.7547	0.0019	0.001	1.0048	0.0076	-0.0081	0.0061
ukb-a-541	2017	Diagnoses - main ICD10: J33 Nasal polyp	Neale Lab	337199	10894596	diseases	-0.0505	0.1623	-0.3111	0.7557	0.003	0.0015	1.0066	0.0069	0.0064	0.0046
ukb-a-548	2017	Diagnoses - main ICD10: K35 Acute appendicitis	Neale Lab	337199	10894596	diseases	-0.0554	0.1814	-0.3055	0.76	0.002	0.0013	1.0044	0.0066	-0.0018	0.0044
ukb-a-575	2017	Diagnoses - main ICD10: N32 Other disorders of bladder	Neale Lab	337199	10894596	diseases	0.041	0.1353	0.3031	0.7618	0.004	0.0011	0.9886	0.0058	0.0008	0.0048
ukb-b-14814	2018	Diagnoses - main ICD10: K30 Dyspepsia	MRC-IEU	463010	9851867	diseases	0.0389	0.1294	0.3003	0.764	0.0029	0.001	1.0143	0.0076	0.0011	0.0048
ieu-a-1048	2015	Thalamus volume	ENIGMA	30717	7288410	neurology	-0.0357	0.1224	-0.2917	0.7705	0.0553	0.0156	0.9815	0.0064	0.002	0.0048
ieu-a-1050	2014	Ferritin	GIS	23986	2036124	biomarker	-0.0364	0.1247	-0.2916	0.7706	0.0766	0.0249	1.0315	0.0094	0.0021	0.0055
ukb-b-11188	2018	Used an inhaler for chest within last hour	MRC-IEU	424873	9851867	lung_function	-0.0401	0.1399	-0.2864	0.7746	0.0039	0.0013	1.0142	0.0081	0.0034	0.0064
ukb-a-225	2017	Smoking status: Current	Neale Lab	336024	10894596	smoking	0.0147	0.052	0.2818	0.7781	0.0519	0.0028	1.0112	0.0087	0.0008	0.0054
ukb-b-964	2018	Diagnoses - main ICD10: I48 Atrial fibrillation and flutter	MRC-IEU	463010	9851867	diseases	-0.0208	0.0743	-0.2796	0.7797	0.0143	0.002	1.0168	0.0108	0.006	0.0056
ukb-b-2094	2018	Weight change compared with 1 year ago	MRC-IEU	455085	9851867	anthropometry	-0.0212	0.0771	-0.2742	0.7839	0.0104	0.0011	1.0399	0.0075	0.0032	0.0048
ukb-b-4710	2018	Number of days/week of moderate physical activity 10+ minutes	MRC-IEU	440266	9851867	activity_fitness_sleep	-0.0137	0.0499	-0.2736	0.7844	0.0404	0.0021	1.0224	0.0083	-0.0037	0.0051
ukb-b-13183	2018	Adopted as a child	MRC-IEU	461805	9851867	infancy_puberty	0.0323	0.1181	0.2734	0.7845	0.0061	0.001	1.0341	0.0064	0.0007	0.0055
met-d-Ala	2020	Alanine	NA	115074	12321875	NMR_metabo_UKBB	0.016	0.0584	0.273	0.7849	0.0826	0.0105	1.013	0.0097	0.0114	0.0045
met-c-871	2016	Phospholipids in IDL	NA	21559	11871461	kettunen_metabolites	-0.0391	0.1439	-0.2719	0.7857	0.0652	0.0405	1.0193	0.0186	0.0127	0.0048
met-c-883	2016	Total lipids in large LDL	NA	19273	11820652	kettunen_metabolites	0.0377	0.141	0.2672	0.7893	0.0801	0.0496	1.0128	0.0211	0.0119	0.0048
ukb-b-19060	2018	Hearing aid user	MRC-IEU	280546	9851867	eye_ear	0.0195	0.0736	0.2654	0.7907	0.0164	0.002	1.0167	0.0073	0.0106	0.005
met-d-S_LDL_PL_pct	2020	Phospholipids to total lipids ratio in small LDL	NA	115078	12321875	NMR_metabo_UKBB	0.0209	0.0789	0.2649	0.7911	0.1251	0.0313	1.0338	0.0443	-0.0124	0.0065
ebi-a-GCST004599	2016	Mean platelet volume	NA	164454	29193201	biomarker	0.0098	0.0371	0.2638	0.7919	0.2768	0.0386	1.0026	0.0434	-0.0023	0.0053
met-d-XL_VLDL_CE	2020	Cholesteryl esters in very large VLDL	NA	115078	12321875	NMR_metabo_UKBB	-0.015	0.0574	-0.2619	0.7934	0.1522	0.0245	1.0373	0.0241	0.0088	0.0061
ukb-b-15175	2018	Vitamin and mineral supplements: Vitamin C	MRC-IEU	460351	9851867	drugs_supplements	0.0214	0.0821	0.2612	0.7939	0.0124	0.0014	1.0172	0.0076	-0.004	0.0054
ukb-a-556	2017	Diagnoses - main ICD10: K60 Fissure and fistula of anal and rectal regions	Neale Lab	337199	10894596	diseases	0.027	0.1046	0.2584	0.7961	0.0052	0.0014	0.9841	0.0065	-2.72e-05	0.0047
met-c-936	2016	Total fatty acids	NA	13505	11412092	kettunen_metabolites	0.0351	0.142	0.2472	0.8048	0.0766	0.0455	1.0065	0.0085	0.0143	0.0042
met-c-955	2016	Phospholipids in very small VLDL	NA	19273	11813718	kettunen_metabolites	0.0304	0.1241	0.2451	0.8064	0.0873	0.0376	1.0138	0.0151	0.0104	0.0047
met-d-S_HDL_CE	2020	Cholesteryl esters in small HDL	NA	115078	12321875	NMR_metabo_UKBB	0.016	0.0655	0.244	0.8072	0.1216	0.0184	1.0166	0.0228	0.0097	0.0058
ukb-d-4803_13	2018	Tinnitus: Yes, now some of the time	NA	117882	13352737	eye_ear	-0.0304	0.1247	-0.2436	0.8075	0.0113	0.0037	0.995	0.006	-0.0013	0.0043
met-c-868	2016	Free cholesterol in IDL	NA	21559	11861199	kettunen_metabolites	-0.0344	0.1431	-0.2404	0.81	0.0708	0.0402	1.0194	0.0193	0.0115	0.005
ukb-b-17685	2018	Maternal smoking around birth	MRC-IEU	397732	9851867	smoking	-0.0108	0.045	-0.2398	0.8105	0.0469	0.0024	1.0987	0.0094	-0.0028	0.0048
met-c-884	2016	Concentration of large LDL particles	NA	19273	11820653	kettunen_metabolites	0.0326	0.1395	0.2336	0.8153	0.0803	0.0485	1.0143	0.0205	0.0122	0.0048
ukb-b-17422	2018	Age at menopause (last menstrual period)	MRC-IEU	143819	9851867	gynecology_fertility	0.0104	0.0446	0.2328	0.816	0.156	0.0131	1.0303	0.0218	-0.0063	0.0053
met-c-908	2016	Phospholipids in medium LDL	NA	21558	11871461	kettunen_metabolites	0.0304	0.1368	0.2218	0.8245	0.074	0.0414	1.008	0.0186	0.0111	0.0047
ukb-b-19419	2018	Diagnoses - main ICD10: R11 Nausea and vomiting	MRC-IEU	463010	9851867	diseases	-0.0435	0.1979	-0.2196	0.8262	0.0018	0.0011	1.0098	0.0092	-0.0046	0.007
met-c-880	2016	Total cholesterol in large LDL	NA	21552	11871461	kettunen_metabolites	0.0318	0.1451	0.2189	0.8268	0.0688	0.0452	1.0132	0.0217	0.0117	0.0048
met-c-858	2016	Free cholesterol	NA	13497	11410176	kettunen_metabolites	-0.0358	0.1657	-0.2161	0.8289	0.0648	0.0425	1.024	0.0107	0.0082	0.0044
ukb-b-1209	2018	Number of live births	MRC-IEU	250782	9851867	gynecology_fertility	0.011	0.0513	0.2139	0.8307	0.0598	0.0035	1.0171	0.0078	0.0054	0.0051
met-d-DHA_pct	2020	Ratio of docosahexaenoic acid to total fatty acids	NA	114999	12321875	NMR_metabo_UKBB	0.0128	0.06	0.2135	0.8309	0.1216	0.0105	1.034	0.0307	-0.0116	0.0057
ukb-b-5593	2018	Number of full sisters	MRC-IEU	455420	9851867	family_memb_health	-0.014	0.0684	-0.2049	0.8376	0.0163	0.0015	1.18	0.0081	0.0033	0.0048
ukb-b-12654	2018	Former alcohol drinker	MRC-IEU	31506	9851867	alcohol	0.0199	0.0976	0.2035	0.8388	0.1082	0.0154	1.0238	0.0069	-0.0021	0.0048
met-c-852	2016	22:6, docosahexaenoic acid	NA	13499	11415610	kettunen_metabolites	-0.0251	0.1237	-0.2026	0.8394	0.1288	0.0362	0.996	0.0072	0.003	0.0043
ukb-a-577	2017	Diagnoses - main ICD10: N81 Female genital prolapse	Neale Lab	337199	10894596	diseases	-0.0168	0.0844	-0.1991	0.8422	0.0076	0.0015	1.02	0.0064	-0.0037	0.004
ukb-b-19354	2018	Diagnoses - main ICD10: K20 Oesophagitis	MRC-IEU	463010	9851867	diseases	0.0237	0.1196	0.1985	0.8427	0.0041	0.001	1.0149	0.0072	-0.0036	0.0059
met-d-S_HDL_P	2020	Concentration of small HDL particles	NA	115078	12321875	NMR_metabo_UKBB	0.0129	0.0649	0.1981	0.843	0.1321	0.0199	0.9999	0.0148	0.0104	0.006
ukb-b-4282	2018	Prospective memory result	MRC-IEU	152605	9851867	neurology	0.0112	0.0585	0.1923	0.8475	0.0531	0.004	1.0535	0.0074	0.0061	0.0046
ukb-b-11461	2018	Medication for pain relief, constipation, heartburn: Laxatives (e.g. Dulcolax, Senokot)	MRC-IEU	457547	9851867	drugs_supplements	0.0114	0.0609	0.187	0.8516	0.0132	0.0014	1.0149	0.0072	-0.0034	0.0045
ukb-b-469	2018	Number of cigarettes currently smoked daily (current cigarette smokers)	MRC-IEU	33229	9851867	smoking	0.0153	0.0829	0.1848	0.8534	0.1047	0.0209	1.0156	0.0063	-0.0028	0.0051
ukb-a-538	2017	Diagnoses - main ICD10: I83 Varicose veins of lower extremities	Neale Lab	337199	10894596	diseases	0.0146	0.0804	0.1818	0.8558	0.0192	0.0021	1.0318	0.0103	0.0003	0.0055
met-d-SFA	2020	Saturated fatty acids	NA	114999	12321875	NMR_metabo_UKBB	-0.0103	0.0574	-0.1797	0.8574	0.1313	0.0216	1.0165	0.0204	0.0075	0.0058
met-c-872	2016	Triglycerides in IDL	NA	19273	11820642	kettunen_metabolites	0.0194	0.1094	0.1769	0.8596	0.1088	0.0346	1.01	0.0148	0.0115	0.0047
ieu-a-28	2012	Infant head circumference	EGG	10768	2449807	infancy_puberty	-0.0177	0.1019	-0.174	0.8618	0.2267	0.0451	0.99	0.0067	0.0002	0.0046
ukb-b-20498	2018	Number of incorrect matches in round	MRC-IEU	462302	9851867	neurology	-0.0083	0.0483	-0.1723	0.8632	0.0525	0.0025	1.02	0.0099	-0.0055	0.0058
ukb-b-8888	2018	Medication for pain relief, constipation, heartburn: Ibuprofen (e.g. Nurofen)	MRC-IEU	457547	9851867	drugs_supplements	0.0117	0.0686	0.1711	0.8642	0.0199	0.0014	1.0208	0.0062	-0.0069	0.0053
ukb-b-2160	2018	Diagnoses - main ICD10: C61 Malignant neoplasm of prostate	MRC-IEU	463010	9851867	diseases	-0.0191	0.1121	-0.1702	0.8649	0.0055	0.0013	1.0392	0.0093	-0.0002	0.0063
ukb-b-2634	2018	Duration of heavy DIY	MRC-IEU	182778	9851867	activity_fitness_sleep	-0.0127	0.0746	-0.1698	0.8651	0.0327	0.0029	1.0157	0.0064	0.0002	0.0044
ukb-d-T84	2018	Diagnoses - main ICD10: T84 Complications of internal orthopaedic prosthetic devices, implants and grafts	NA	361194	11593283	diseases	0.0213	0.1292	0.165	0.8689	0.0054	0.0012	0.996	0.0059	0.0009	0.0048
ukb-b-12849	2018	Mouth/teeth dental problems: Loose teeth	MRC-IEU	461113	9851867	dental	0.0119	0.0728	0.163	0.8705	0.0129	0.0013	1.0381	0.0075	0.0031	0.0048
ukb-a-570	2017	Diagnoses - main ICD10: M67 Other disorders of synovium and tendon	Neale Lab	337199	10894596	diseases	0.0283	0.1764	0.1604	0.8726	0.0021	0.0014	0.9987	0.0058	-0.0024	0.0047
ukb-a-553	2017	Diagnoses - main ICD10: K51 Ulcerative colitis	Neale Lab	337199	10894596	diseases	0.0195	0.1215	0.1602	0.8727	0.0047	0.0016	1.0114	0.0067	-0.0007	0.0046
bbj-a-121	2019	Glaucoma	NA	212453	8885805	diseases	0.0162	0.1041	0.1561	0.876	0.0095	0.0024	1.0169	0.0078	0.004	0.0049
ukb-b-17107	2018	Pain type(s) experienced in last month: Facial pain	MRC-IEU	461857	9851867	pain_skeletal	-0.0158	0.106	-0.149	0.8815	0.0062	0.0012	1.0141	0.0072	0.0006	0.0052
ieu-a-1112	2017	Primary sclerosing cholangitis	IPSCSG	14890	7891603	diseases	-0.0135	0.0989	-0.1368	0.8912	0.2542	0.0583	1.006	0.01	-0.002	0.0059
ieu-a-1042	2015	Nucleus accumbens volume	ENIGMA	30717	7272653	neurology	0.018	0.138	0.1301	0.8965	0.0374	0.0151	0.9801	0.0061	0.0028	0.005
met-d-DHA	2020	Docosahexaenoic acid	NA	114999	12321875	NMR_metabo_UKBB	-0.0077	0.059	-0.1298	0.8967	0.1087	0.0111	1.0695	0.0418	-0.0059	0.0057
ukb-b-15272	2018	Ever manic/hyper for 2 days	MRC-IEU	149144	9851867	mood_behaviour	-0.0132	0.1021	-0.1289	0.8975	0.0201	0.004	1.0301	0.0081	0.0017	0.0052
met-d-M_LDL_CE_pct	2020	Cholesteryl esters to total lipids ratio in medium LDL	NA	115078	12321875	NMR_metabo_UKBB	-0.0108	0.0844	-0.1284	0.8978	0.1032	0.0228	1.0139	0.0236	0.007	0.0065
ukb-d-20116_0	2018	Smoking status: Never	NA	359706	13586591	smoking	-0.0054	0.0433	-0.1259	0.8998	0.0975	0.0037	1.0295	0.0101	0.0049	0.0063
met-d-XL_VLDL_C	2020	Cholesterol in very large VLDL	NA	115078	12321875	NMR_metabo_UKBB	0.007	0.0574	0.1224	0.9026	0.1722	0.0265	1.0259	0.0204	0.009	0.0061
met-d-bOHbutyrate	2020	3-Hydroxybutyrate	NA	113595	12321875	NMR_metabo_UKBB	0.0117	0.0961	0.1215	0.9033	0.0578	0.0115	0.9974	0.0125	-0.0008	0.0058
ukb-b-1046	2018	Duration of strenuous sports	MRC-IEU	46993	9851867	activity_fitness_sleep	-0.0158	0.1343	-0.1176	0.9064	0.028	0.0094	0.9938	0.0062	0.003	0.0043
ukb-b-3502	2018	Frequency of other exercises in last 4 weeks	MRC-IEU	220207	9851867	activity_fitness_sleep	0.0091	0.0788	0.1151	0.9084	0.0216	0.0024	1.006	0.0059	-0.0058	0.0048
ukb-b-6445	2018	Ever had hysterectomy (womb removed)	MRC-IEU	221697	9851867	gynecology_fertility	0.0091	0.0794	0.1147	0.9087	0.0226	0.0026	1.0062	0.0072	0.0054	0.0052
ieu-b-4877	2019	smoking initiation	GSCAN	607291	11802365	smoking	0.0046	0.0402	0.1136	0.9096	0.0721	0.0025	0.8844	0.0095	-0.0054	0.0056
met-c-922	2016	Concentration of small HDL particles	NA	19273	11820655	kettunen_metabolites	-0.0165	0.1507	-0.1094	0.9129	0.0485	0.027	1.0007	0.0074	0.009	0.0044
met-c-860	2016	Glutamine	NA	24462	11976419	kettunen_metabolites	-0.0129	0.1202	-0.1072	0.9147	0.0629	0.0206	1.0175	0.0074	-0.0065	0.0047
ukb-a-573	2017	Diagnoses - main ICD10: N19 Unspecified renal failure	Neale Lab	337199	10894596	diseases	-0.0189	0.1771	-0.1065	0.9152	0.0028	0.0013	0.9999	0.0064	-0.0011	0.0046
bbj-a-57	2019	Uric acid	NA	109029	6108953	biomarker	0.0052	0.0492	0.105	0.9164	0.1561	0.0616	1.022	0.0389	0.0014	0.0057
met-c-921	2016	Total lipids in small HDL	NA	19273	11805157	kettunen_metabolites	0.0146	0.1469	0.0997	0.9206	0.0554	0.0258	1.0016	0.0073	0.0083	0.0044
met-c-882	2016	Free cholesterol in large LDL	NA	21555	11871425	kettunen_metabolites	0.0146	0.1488	0.0981	0.9218	0.0683	0.0466	1.0151	0.0227	0.0116	0.0049
ukb-b-5436	2018	Loud music exposure frequency	MRC-IEU	150898	9851867	eye_ear	0.0075	0.0762	0.098	0.9219	0.0324	0.0036	1.0146	0.0071	-0.0039	0.005
ukb-b-4424	2018	Sleep duration	MRC-IEU	460099	9851867	activity_fitness_sleep	-0.0041	0.042	-0.0975	0.9223	0.0715	0.0029	1.0279	0.0092	-0.0006	0.0053
ukb-b-11598	2018	Pulse wave reflection index	MRC-IEU	151546	9851867	cardiovascular	0.0062	0.0696	0.0891	0.929	0.051	0.0043	1.0154	0.0077	-0.0025	0.005
met-c-885	2016	Phospholipids in large LDL	NA	21550	11871461	kettunen_metabolites	0.0126	0.1451	0.0867	0.9309	0.0662	0.0434	1.0158	0.0206	0.0125	0.0048
ukb-b-15251	2018	Fracture resulting from simple fall	MRC-IEU	43883	9851867	pain_skeletal	0.0095	0.1105	0.0857	0.9317	0.0375	0.0109	1.0022	0.0066	-0.0027	0.0043
met-c-870	2016	Concentration of IDL particles	NA	19273	11820652	kettunen_metabolites	0.0111	0.136	0.0818	0.9348	0.0789	0.042	1.017	0.0175	0.0119	0.0047
ukb-b-3957	2018	Sleeplessness / insomnia	MRC-IEU	462341	9851867	work_stress	-0.0033	0.0404	-0.0805	0.9358	0.0624	0.0024	1.0261	0.0091	0.0118	0.0053
ukb-a-543	2017	Diagnoses - main ICD10: J44 Other chronic obstructive pulmonary disease	Neale Lab	337199	10894596	diseases	-0.0094	0.1172	-0.0801	0.9361	0.0046	0.0014	0.9959	0.0068	0.0014	0.0044
met-d-L_VLDL_C	2020	Cholesterol in large VLDL	NA	115078	12321875	NMR_metabo_UKBB	-0.0045	0.0577	-0.0775	0.9383	0.1724	0.0272	1.0252	0.0201	0.0101	0.0062
met-d-Creatinine	2020	Creatinine	NA	110058	12321875	NMR_metabo_UKBB	-0.0046	0.0604	-0.0763	0.9392	0.1555	0.0138	1.0253	0.0143	0.0086	0.0059
ukb-d-2664_1	2018	Reason for reducing amount of alcohol drunk: Illness or ill health	NA	134033	13179191	alcohol	0.0098	0.1287	0.0762	0.9392	0.0104	0.0033	1.008	0.0065	0.0059	0.0046
ukb-a-224	2017	Smoking status: Previous	Neale Lab	336024	10894596	smoking	-0.0038	0.0545	-0.0706	0.9437	0.0523	0.003	1.0159	0.0095	0.0023	0.0058
ukb-b-10169	2018	Guilty feelings	MRC-IEU	450704	9851867	mood_behaviour	-0.0033	0.0471	-0.0705	0.9438	0.0499	0.0021	1.0215	0.0086	-0.0005	0.0053
met-c-869	2016	Total lipids in IDL	NA	19273	11820646	kettunen_metabolites	0.0093	0.139	0.0671	0.9465	0.0774	0.0433	1.0178	0.0182	0.0118	0.0047
met-d-S_HDL_C	2020	Cholesterol in small HDL	NA	115078	12321875	NMR_metabo_UKBB	0.0038	0.0643	0.0587	0.9532	0.1248	0.0179	1.0058	0.0146	0.01	0.0058
ukb-b-151	2018	Number of days/week of vigorous physical activity 10+ minutes	MRC-IEU	440512	9851867	activity_fitness_sleep	0.0025	0.0467	0.0527	0.958	0.0365	0.002	1.0275	0.0088	-0.0081	0.0051
met-c-867	2016	Total cholesterol in IDL	NA	19273	11820655	kettunen_metabolites	0.0072	0.1429	0.0501	0.96	0.0751	0.0446	1.0173	0.0191	0.0112	0.0047
ukb-b-5664	2018	Frequency of tenseness / restlessness in last 2 weeks	MRC-IEU	445194	9851867	mood_behaviour	-0.0023	0.0472	-0.0498	0.9603	0.0431	0.0023	1.0391	0.0088	0.004	0.0053
ukb-b-4733	2018	Number of operations, self-reported	MRC-IEU	462933	9851867	diseases	-0.0023	0.0514	-0.0447	0.9643	0.0361	0.0018	1.0575	0.0084	0.0038	0.0052
ukb-b-1464	2018	Number of depression episodes	MRC-IEU	58290	9851867	mood_behaviour	0.0054	0.1314	0.0414	0.967	0.0275	0.0088	1.0102	0.0065	-0.0022	0.0048
ieu-a-1000	2016	Depressive symptoms	SSGAC	161460	6524475	mood_behaviour	0.0023	0.0624	0.0371	0.9704	0.047	0.0037	1.0011	0.0072	0.0041	0.0051
bbj-a-96	2019	Cerebral aneurysm	NA	195203	8885031	neurology	0.0025	0.1014	0.0242	0.9807	0.0122	0.0028	0.9995	0.0083	0.0001	0.0054
ukb-d-4803_12	2018	Tinnitus: Yes, now a lot of the time	NA	117882	11127194	eye_ear	0.0022	0.1854	0.012	0.9904	0.0096	0.0051	0.9984	0.0072	-0.002	0.0051
met-d-VLDL_L	2020	Total lipids in VLDL	NA	115078	12321875	NMR_metabo_UKBB	-0.0007	0.0572	-0.0116	0.9907	0.1724	0.027	1.017	0.0186	0.0097	0.0061
ukb-b-15957	2018	Types of transport used (excluding work): Public transport	MRC-IEU	460491	9851867	activity_fitness_sleep	-0.0005	0.0633	-0.0081	0.9935	0.0225	0.0016	1.066	0.0075	0.0041	0.0053
ukb-b-10505	2018	Qualifications: CSEs or equivalent	MRC-IEU	458079	9851867	education_intelligence	0.0004	0.0523	0.008	0.9936	0.0201	0.0016	1.0791	0.0073	-0.0033	0.0047
ukb-b-16609	2018	Target heart rate achieved	MRC-IEU	68426	9851867	cardiovascular	-0.0006	0.099	-0.0063	0.995	0.0376	0.0081	1.0079	0.0072	0.0016	0.0048
ukb-a-526	2017	Diagnoses - main ICD10: F43 Reaction to severe stress and adjustment disorders	Neale Lab	337199	10894596	diseases	-0.0014	0.2895	-0.0048	0.9962	0.0008	0.0012	1.0015	0.0052	0.0019	0.0045
met-c-918	2016	Phosphatidylcholine and other cholines	NA	13542	11419086	kettunen_metabolites	NA	NA	NA	NA	-0.0007	0.0388	1.0132	0.0091	0.0116	0.0045
met-c-935	2016	Sphingomyelins	NA	13476	11417530	kettunen_metabolites	NA	NA	NA	NA	-0.0046	0.0411	1.016	0.0078	0.0029	0.0048
met-c-937	2016	Total phosphoglycerides	NA	13519	11416877	kettunen_metabolites	NA	NA	NA	NA	NA	NA	NA	NA	NA	NA
ubm-a-2702	2018	Cerebral White Matter Volume	NA	8411	11734354	neurology	NA	NA	NA	NA	-0.1343	0.0417	1.7003	0.0052	0.0023	0.0042
ukb-a-517	2017	Diagnoses - main ICD10: B37 Candidiasis	Neale Lab	337199	10894596	diseases	NA	NA	NA	NA	NA	NA	NA	NA	NA	NA
ukb-a-565	2017	Diagnoses - main ICD10: M21 Other acquired deformities of limbs	Neale Lab	337199	10894596	diseases	NA	NA	NA	NA	NA	NA	NA	NA	NA	NA
ukb-b-14050	2018	Why reduced smoking: Financial reasons	MRC-IEU	14951	9851867	smoking	NA	NA	NA	NA	NA	NA	NA	NA	NA	NA
ukb-b-394	2018	Transport type for commuting to job workplace: None of the above	MRC-IEU	245364	9851867	activity_fitness_sleep	NA	NA	NA	NA	-0.0004	0.0027	1.018	0.0108	-0.005	0.0083
ukb-b-7356	2018	Illness, injury, bereavement, stress in last 2 years: Death of a spouse or partner	MRC-IEU	459742	9851867	work_stress	NA	NA	NA	NA	NA	NA	NA	NA	NA	NA

## Sheet: eTable 6b PE_HTP
GWAS_ID	Year	Trait	Consortium	Sample_size	N_SNPs	Group	rg	se	z	p	h2_obs	h2_obs_se	h2_int	h2_int_se	gcov_int	gcov_int_se
ukb-b-14177	2018	Vascular/heart problems diagnosed by doctor: High blood pressure	MRC-IEU	461880	9851867	diseases	0.7549	0.0435	17.371	1.3687e-67	0.1129	0.0047	1.0877	0.019	0.0128	0.0078
ukb-b-13352	2018	Vascular/heart problems diagnosed by doctor: None of the above	MRC-IEU	461880	9851867	diseases	-0.7552	0.0437	-17.2763	7.1013e-67	0.1099	0.0044	1.0855	0.018	-0.0126	0.0076
ieu-b-38	2018	systolic blood pressure	International Consortium of Blood Pressure	757601	7088083	cardiovascular	0.5854	0.0363	16.1127	2.0787e-58	0.1348	0.0057	1.0623	0.0319	0.033	0.0095
ukb-b-18009	2018	Medication for cholesterol, blood pressure, diabetes, or take exogenous hormones: Blood pressure medication	MRC-IEU	249710	9851867	drugs_supplements	0.7683	0.0479	16.0375	6.9915e-58	0.0996	0.0057	1.0491	0.0123	0.0061	0.0063
ukb-b-20175	2018	Systolic blood pressure, automated reading	MRC-IEU	436419	9851867	cardiovascular	0.6324	0.0404	15.6609	2.7979e-55	0.1253	0.0051	1.0919	0.0171	0.0158	0.0073
ieu-b-39	2018	diastolic blood pressure	International Consortium of Blood Pressure	757601	7160619	cardiovascular	0.5912	0.0384	15.39	1.9111e-53	0.1334	0.006	1.0778	0.0323	0.0321	0.009
ukb-b-7992	2018	Diastolic blood pressure, automated reading	MRC-IEU	436424	9851867	cardiovascular	0.6473	0.043	15.0611	2.9205e-51	0.1351	0.0053	1.0929	0.0181	0.0135	0.007
ukb-b-20379	2018	Medication for cholesterol, blood pressure, diabetes, or take exogenous hormones: None of the above	MRC-IEU	249710	9851867	drugs_supplements	-0.6701	0.0536	-12.4956	7.8935e-36	0.0625	0.0036	1.0296	0.0096	-0.004	0.006
ukb-b-19953	2018	Body mass index (BMI)	MRC-IEU	461460	9851867	anthropometry	0.3763	0.0347	10.8428	2.1571e-27	0.2499	0.0071	1.0948	0.0196	-0.0087	0.0072
ukb-b-6704	2018	Arm fat mass (right)	MRC-IEU	454757	9851867	anthropometry	0.3656	0.0351	10.4032	2.3968e-25	0.2344	0.0069	1.0937	0.0185	-0.0122	0.007
ukb-b-7212	2018	Leg fat mass (left)	MRC-IEU	454823	9851867	anthropometry	0.3561	0.0343	10.3913	2.7172e-25	0.2334	0.0065	1.0926	0.0183	-0.0084	0.0068
ukb-b-8338	2018	Arm fat mass (left)	MRC-IEU	454684	9851867	anthropometry	0.3613	0.035	10.3153	6.0077e-25	0.2349	0.0068	1.0917	0.0185	-0.0118	0.007
ukb-b-18096	2018	Leg fat mass (right)	MRC-IEU	454846	9851867	anthropometry	0.3528	0.0346	10.1833	2.3548e-24	0.2319	0.0064	1.0943	0.0181	-0.0082	0.0069
ukb-b-12854	2018	Arm fat percentage (right)	MRC-IEU	454789	9851867	anthropometry	0.3664	0.0361	10.1475	3.4e-24	0.2172	0.0059	1.0997	0.0185	-0.0138	0.0068
ukb-b-19393	2018	Whole body fat mass	MRC-IEU	454137	9851867	anthropometry	0.3464	0.0344	10.0731	7.2633e-24	0.239	0.0066	1.0999	0.0191	-0.0113	0.0069
ukb-b-20188	2018	Arm fat percentage (left)	MRC-IEU	454724	9851867	anthropometry	0.3563	0.0358	9.9615	2.2471e-23	0.2213	0.006	1.0944	0.0185	-0.0126	0.0068
ukb-b-3656	2018	Number of treatments/medications taken	MRC-IEU	462933	9851867	drugs_supplements	0.4276	0.043	9.9349	2.9361e-23	0.0569	0.0022	1.0549	0.009	0.0133	0.0057
ukb-b-18377	2018	Leg fat percentage (left)	MRC-IEU	454826	9851867	anthropometry	0.3481	0.0352	9.9014	4.1059e-23	0.2058	0.0052	1.1021	0.0168	-0.0075	0.0066
ukb-b-9405	2018	Waist circumference	MRC-IEU	462166	9851867	anthropometry	0.3366	0.035	9.6224	6.4296e-22	0.1982	0.006	1.0811	0.0176	-0.0038	0.0065
ukb-b-20044	2018	Trunk fat mass	MRC-IEU	454588	9851867	anthropometry	0.3265	0.034	9.6073	7.4476e-22	0.2368	0.0065	1.1053	0.0196	-0.0121	0.0068
ukb-b-8909	2018	Body fat percentage	MRC-IEU	454633	9851867	anthropometry	0.3369	0.0354	9.5086	1.9322e-21	0.2184	0.0058	1.1084	0.0185	-0.0118	0.0066
ukb-b-20531	2018	Leg fat percentage (right)	MRC-IEU	454854	9851867	anthropometry	0.3387	0.0356	9.5077	1.9498e-21	0.2056	0.0052	1.1057	0.017	-0.0071	0.0067
ukb-b-7137	2018	Medication for pain relief, constipation, heartburn: Aspirin	MRC-IEU	457547	9851867	drugs_supplements	0.5695	0.0604	9.4312	4.0554e-21	0.0214	0.0015	1.0207	0.0071	0.0061	0.0053
ukb-b-11842	2018	Weight	MRC-IEU	461632	9851867	anthropometry	0.303	0.0326	9.2999	1.4053e-20	0.2744	0.0084	1.1227	0.0235	-0.0087	0.0072
ukb-b-16407	2018	Trunk fat percentage	MRC-IEU	454613	9851867	anthropometry	0.3169	0.0355	8.9289	4.3012e-19	0.2099	0.0059	1.1078	0.0189	-0.013	0.0067
ukb-b-15590	2018	Hip circumference	MRC-IEU	462117	9851867	anthropometry	0.2888	0.0329	8.7727	1.7448e-18	0.2228	0.0073	1.1057	0.0209	-0.0119	0.0067
ukb-b-10753	2018	Diabetes diagnosed by doctor	MRC-IEU	461578	9851867	diseases	0.3884	0.0449	8.649	5.193e-18	0.0421	0.0025	1.0613	0.0127	-0.002	0.0053
ukb-b-4650	2018	Comparative body size at age 10	MRC-IEU	454718	9851867	anthropometry	0.3172	0.0373	8.5067	1.7901e-17	0.1416	0.0083	1.0326	0.0198	-0.0064	0.0067
ukb-b-17805	2018	Medication for cholesterol, blood pressure, diabetes, or take exogenous hormones: Cholesterol lowering medication	MRC-IEU	249710	9851867	drugs_supplements	0.4997	0.0591	8.4544	2.8055e-17	0.0453	0.0052	1.0511	0.021	0.0037	0.0053
ebi-a-GCST005195	2017	Coronary artery disease	NA	547261	7934254	diseases	0.4286	0.0511	8.3938	4.7067e-17	0.0391	0.0027	1.0269	0.0117	0.0009	0.0056
ebi-a-GCST006867	2018	Type 2 diabetes	NA	655666	5030727	diseases	0.3475	0.0416	8.3531	6.6506e-17	0.0458	0.0029	1.0522	0.0191	0.0017	0.0072
ukb-b-6306	2018	Overall health rating	MRC-IEU	460844	9851867	activity_fitness_sleep	0.276	0.0351	7.8626	3.7626e-15	0.095	0.003	1.0619	0.0109	0.0052	0.0058
ukb-b-4711	2018	Usual walking pace	MRC-IEU	459915	9851867	activity_fitness_sleep	-0.3114	0.0413	-7.5415	4.6472e-14	0.073	0.0024	1.0464	0.0094	0.0066	0.0054
ukb-b-13764	2018	Long-standing illness, disability or infirmity	MRC-IEU	451893	9851867	diseases	0.2658	0.0362	7.3337	2.2394e-13	0.0488	0.002	1.0354	0.0081	0.0093	0.0048
ukb-b-16099	2018	Leg fat-free mass (left)	MRC-IEU	454805	9851867	anthropometry	0.2263	0.0328	6.9077	4.9252e-12	0.2797	0.0095	1.1507	0.0273	-0.0054	0.0073
ukb-b-16446	2018	Basal metabolic rate	MRC-IEU	454874	9851867	anthropometry	0.223	0.0324	6.8855	5.7571e-12	0.3002	0.0104	1.1629	0.0298	-0.0053	0.0073
ukb-b-8468	2018	Vascular/heart problems diagnosed by doctor: Angina	MRC-IEU	461880	9851867	diseases	0.3954	0.0576	6.87	6.4221e-12	0.021	0.0017	1.0376	0.0084	0.0035	0.005
ukb-b-12828	2018	Leg fat-free mass (right)	MRC-IEU	454835	9851867	anthropometry	0.2188	0.0325	6.7248	1.7587e-11	0.278	0.0096	1.1565	0.0279	-0.0057	0.0073
ukb-b-19925	2018	Arm fat-free mass (left)	MRC-IEU	454672	9851867	anthropometry	0.2201	0.0328	6.7038	2.0312e-11	0.2777	0.0097	1.1525	0.0279	-0.0044	0.0071
ebi-a-GCST005843	2018	Ischemic stroke	NA	440328	7537579	diseases	0.4468	0.0668	6.6833	2.3358e-11	0.0156	0.0014	1.0347	0.0067	-0.0002	0.0044
ukb-b-19921	2018	Impedance of whole body	MRC-IEU	454840	9851867	anthropometry	-0.2254	0.0343	-6.5735	4.9132e-11	0.273	0.0087	1.1372	0.0267	-0.0033	0.0074
ukb-b-3357	2018	Birth weight of first child	MRC-IEU	200272	9851867	anthropometry	-0.2953	0.0451	-6.545	5.9492e-11	0.1053	0.0057	1.0302	0.0111	0.0064	0.0055
ukb-a-534	2017	Diagnoses - main ICD10: I25 Chronic ischaemic heart disease	Neale Lab	337199	10894596	diseases	0.4464	0.0684	6.5277	6.68e-11	0.02	0.0023	1.0176	0.0075	0.001	0.0051
ukb-b-11590	2018	Vascular/heart problems diagnosed by doctor: Heart attack	MRC-IEU	461880	9851867	diseases	0.4042	0.062	6.5179	7.1301e-11	0.0181	0.0016	1.0209	0.0078	0.0023	0.0051
met-d-LA_pct	2020	Ratio of linoleic acid to total fatty acids	NA	114999	12321875	NMR_metabo_UKBB	-0.3791	0.0599	-6.3268	2.5024e-10	0.1196	0.0134	1.0473	0.0247	0.0087	0.0058
ukb-b-19379	2018	Impedance of arm (left)	MRC-IEU	454850	9851867	anthropometry	-0.2145	0.034	-6.3183	2.6438e-10	0.2443	0.0077	1.1357	0.0251	-0.0061	0.0072
ukb-b-7376	2018	Impedance of leg (right)	MRC-IEU	454863	9851867	anthropometry	-0.219	0.0353	-6.2061	5.4311e-10	0.2532	0.0088	1.1424	0.0272	0.0024	0.0074
ukb-b-19520	2018	Arm fat-free mass (right)	MRC-IEU	454753	9851867	anthropometry	0.196	0.0319	6.14	8.2511e-10	0.279	0.0098	1.1441	0.0287	-0.0012	0.0068
ukb-d-I9_CHD	2018	Major coronary heart disease event	NA	361194	13295130	diseases	0.4062	0.0674	6.0264	1.6764e-09	0.0193	0.0018	0.9993	0.0076	-0.0035	0.005
ukb-b-14540	2018	Whole body water mass	MRC-IEU	454888	9851867	anthropometry	0.1911	0.032	5.9713	2.3541e-09	0.3068	0.0111	1.1792	0.0321	-0.0033	0.0073
ukb-b-2053	2018	Health satisfaction	MRC-IEU	152420	9851867	activity_fitness_sleep	0.3058	0.0512	5.9705	2.3654e-09	0.0781	0.0045	1.0189	0.0074	-0.0028	0.005
ukb-b-12687	2018	Mother's age at death	MRC-IEU	273111	9851867	family_memb_health	-0.4326	0.0725	-5.9662	2.4289e-09	0.0243	0.0022	1.0949	0.0077	-0.0001	0.0057
ukb-b-5779	2018	Alcohol intake frequency.	MRC-IEU	462346	9851867	alcohol	0.2462	0.0415	5.9387	2.8723e-09	0.0805	0.0035	1.086	0.0123	-0.0068	0.0055
ukb-b-13354	2018	Whole body fat-free mass	MRC-IEU	454850	9851867	anthropometry	0.1894	0.0321	5.8969	3.7043e-09	0.3069	0.0112	1.1807	0.0322	-0.0031	0.0073
ieu-a-72	2015	Waist-to-hip ratio	GIANT	224459	2562516	anthropometry	0.3127	0.0538	5.8173	5.98e-09	0.0594	0.0037	0.8414	0.0075	0.0012	0.0045
ukb-b-14068	2018	Impedance of leg (left)	MRC-IEU	454857	9851867	anthropometry	-0.2094	0.036	-5.8153	6.053e-09	0.2533	0.0087	1.1357	0.0266	0.0008	0.0076
ukb-a-581	2017	Diagnoses - main ICD10: R07 Pain in throat and chest	Neale Lab	337199	10894596	diseases	0.411	0.0718	5.7239	1.04e-08	0.016	0.0017	1.0066	0.0073	0.0067	0.0048
ieu-a-1239	2018	Years of schooling	SSGAC	766345	10101242	education_intelligence	-0.1855	0.0324	-5.722	1.0527e-08	0.1122	0.0032	0.9783	0.0154	0.0043	0.0061
ukb-b-3460	2018	Alcohol intake versus 10 years previously	MRC-IEU	428117	9851867	alcohol	0.2669	0.0473	5.6392	1.7087e-08	0.0339	0.0019	1.0385	0.0085	-0.0091	0.0047
ukb-b-7859	2018	Impedance of arm (right)	MRC-IEU	454826	9851867	anthropometry	-0.1916	0.0342	-5.6032	2.1046e-08	0.2468	0.0077	1.1177	0.0258	-0.0084	0.0073
ukb-b-20292	2018	Taking other prescription medications	MRC-IEU	461332	9851867	drugs_supplements	0.2462	0.0445	5.5332	3.1441e-08	0.0407	0.0018	1.0331	0.0081	0.0035	0.005
ukb-a-533	2017	Diagnoses - main ICD10: I21 Acute myocardial infarction	Neale Lab	337199	10894596	diseases	0.4745	0.0858	5.5307	3.19e-08	0.0099	0.0016	1.0069	0.0067	0.0043	0.005
ukb-b-5945	2018	Relative age of first facial hair	MRC-IEU	204568	9851867	infancy_puberty	-0.2199	0.04	-5.5001	3.7959e-08	0.1216	0.0074	1.0711	0.0177	0.013	0.0052
ieu-b-109	2020	HDL cholesterol	UK Biobank	403943	12321875	biomarker	-0.2223	0.0405	-5.4874	4.0792e-08	0.1996	0.015	1.3687	0.1109	-0.0018	0.0068
met-d-L_HDL_PL_pct	2020	Phospholipids to total lipids ratio in large HDL	NA	115078	12321875	NMR_metabo_UKBB	0.3233	0.0629	5.1408	2.736e-07	0.161	0.02	1.082	0.0325	0.0016	0.0061
ieu-a-1096	2012	Childhood obesity	EGG	13848	2442739	anthropometry	0.3089	0.061	5.0672	4.0374e-07	0.4113	0.0448	0.9226	0.0075	-0.0032	0.0045
ukb-b-11085	2018	Medication for pain relief, constipation, heartburn: None of the above	MRC-IEU	457547	9851867	drugs_supplements	-0.203	0.0401	-5.059	4.214e-07	0.0543	0.0022	1.0356	0.0092	-0.0101	0.0053
ebi-a-GCST005314	2018	Offspring birth weight	NA	68258	8671379	anthropometry	-0.3227	0.0646	-4.9923	5.9661e-07	0.0848	0.0087	1.0103	0.0068	0.0077	0.0047
ukb-b-7953	2018	Forced vital capacity (FVC)	MRC-IEU	421986	9851867	lung_function	-0.1772	0.0361	-4.9093	9.1384e-07	0.1701	0.007	1.1187	0.0197	0.0072	0.0068
met-d-S_LDL_C_pct	2020	Cholesterol to total lipids ratio in small LDL	NA	115078	12321875	NMR_metabo_UKBB	-0.3896	0.0795	-4.8996	9.6035e-07	0.0547	0.0074	1.0452	0.0176	0.015	0.0057
ukb-b-11303	2018	Father's age at death	MRC-IEU	341118	9851867	family_memb_health	-0.3307	0.0681	-4.8565	1.1947e-06	0.0316	0.0022	1.0875	0.0076	-0.0074	0.0057
ukb-b-12405	2018	Age at first live birth	MRC-IEU	170498	9851867	gynecology_fertility	-0.2242	0.0462	-4.8555	1.2009e-06	0.1503	0.0065	1.0635	0.0095	0.0076	0.006
ukb-b-17409	2018	Trunk fat-free mass	MRC-IEU	454508	9851867	anthropometry	0.1543	0.0322	4.7936	1.6379e-06	0.3032	0.0118	1.1901	0.0345	-0.0015	0.0073
ebi-a-GCST006702	2017	Parental longevity (combined parental age at death)	NA	208118	11484372	family_memb_health	-0.345	0.0732	-4.7139	2.4307e-06	0.0366	0.0032	1.0598	0.0081	-0.0054	0.0056
ukb-b-17729	2018	Qualifications: None of the above	MRC-IEU	458079	9851867	education_intelligence	0.1691	0.0359	4.7078	2.5039e-06	0.0897	0.0032	1.0728	0.0113	-0.0046	0.0054
ukb-b-8727	2018	Age at last live birth	MRC-IEU	170248	9851867	gynecology_fertility	-0.2634	0.0571	-4.6143	3.9443e-06	0.0819	0.0048	1.0414	0.0088	0.006	0.0054
ukb-b-5262	2018	Relative age voice broke	MRC-IEU	195644	9851867	infancy_puberty	-0.2199	0.0481	-4.5708	4.8598e-06	0.0682	0.0046	1.0218	0.0088	0.008	0.0046
met-d-LA	2020	Linoleic acid	NA	114999	12321875	NMR_metabo_UKBB	-0.3129	0.0687	-4.5535	5.2752e-06	0.1188	0.0237	1.0318	0.0303	0.0179	0.0063
met-d-M_HDL_PL_pct	2020	Phospholipids to total lipids ratio in medium HDL	NA	115078	12321875	NMR_metabo_UKBB	0.2597	0.0574	4.5251	6.0371e-06	0.1739	0.0206	1.0793	0.0384	-0.0031	0.0054
ukb-b-7551	2018	Maximum workload during fitness test	MRC-IEU	68425	9851867	cardiovascular	-0.4206	0.0933	-4.506	6.6048e-06	0.0458	0.0074	1.0159	0.0065	-0.0032	0.0047
met-d-L_LDL_C_pct	2020	Cholesterol to total lipids ratio in large LDL	NA	115078	12321875	NMR_metabo_UKBB	-0.3595	0.0802	-4.4801	7.4593e-06	0.11	0.0269	1.1093	0.0647	0.0039	0.0053
ukb-b-16489	2018	Qualifications: College or University degree	MRC-IEU	458079	9851867	education_intelligence	-0.1497	0.0342	-4.3729	1.2259e-05	0.1532	0.0049	1.117	0.0156	-0.0042	0.0058
ukb-b-11615	2018	Qualifications: A levels/AS levels or equivalent	MRC-IEU	458079	9851867	education_intelligence	-0.1592	0.0365	-4.3595	1.3036e-05	0.0842	0.0029	1.0622	0.0108	0.0051	0.0049
met-d-M_LDL_C_pct	2020	Cholesterol to total lipids ratio in medium LDL	NA	115078	12321875	NMR_metabo_UKBB	-0.3723	0.0856	-4.349	1.3675e-05	0.0549	0.0127	1.0663	0.0323	0.0054	0.0052
ukb-b-15869	2018	Types of physical activity in last 4 weeks: None of the above	MRC-IEU	460376	9851867	activity_fitness_sleep	0.2281	0.0525	4.3459	1.3868e-05	0.0238	0.0015	1.0677	0.0068	-0.0018	0.0049
ieu-a-1095	2014	Age at menarche	ReproGen	182416	2441816	gynecology_fertility	-0.1982	0.0457	-4.3348	1.4587e-05	0.1303	0.011	0.9623	0.0146	-0.0067	0.0053
ieu-b-25	2019	Cigarettes per Day	GWAS and Sequencing Consortium of Alcohol and Nicotine use	337334	11913712	smoking	0.1654	0.0385	4.2988	1.717e-05	0.0584	0.0073	0.9471	0.0155	-0.0068	0.0049
met-d-Total_C	2020	Total cholesterol	NA	115078	12321875	NMR_metabo_UKBB	-0.3461	0.0806	-4.296	1.7393e-05	0.0892	0.0243	1.0865	0.053	0.0106	0.0057
ieu-b-142	2019	Cigarettes smoked per day	GSCAN	249752	12003613	smoking	0.1654	0.0386	4.2913	1.7761e-05	0.0789	0.0099	0.9471	0.0155	-0.0068	0.0049
met-d-Total_CE	2020	Total esterified cholesterol	NA	115078	12321875	NMR_metabo_UKBB	-0.3473	0.081	-4.2888	1.7966e-05	0.0913	0.0242	1.0882	0.0535	0.0105	0.0057
ukb-b-14713	2018	Forced vital capacity (FVC), Best measure	MRC-IEU	345665	9851867	lung_function	-0.152	0.0359	-4.2377	2.2579e-05	0.1884	0.008	1.1011	0.0188	0.0006	0.0065
met-d-Gly	2020	Glycine	NA	114972	12321875	NMR_metabo_UKBB	-0.2201	0.052	-4.2341	2.2945e-05	0.1482	0.0438	1.0149	0.0096	0.0049	0.0047
met-d-Total_FC	2020	Total free cholesterol	NA	115078	12321875	NMR_metabo_UKBB	-0.3293	0.0781	-4.218	2.4649e-05	0.0862	0.0241	1.0815	0.0507	0.0103	0.0056
ukb-b-7043	2018	Mineral and other dietary supplements: Calcium	MRC-IEU	461384	9851867	drugs_supplements	-0.3321	0.0795	-4.1774	2.9488e-05	0.0117	0.0013	1.0263	0.007	0.0088	0.0047
ukb-b-11578	2018	Chest pain or discomfort walking normally	MRC-IEU	72395	9851867	pain_skeletal	0.3379	0.0833	4.0562	4.9886e-05	0.0627	0.0069	1.0253	0.0068	-0.0103	0.0055
met-d-XL_HDL_FC_pct	2020	Free cholesterol to total lipids ratio in very large HDL	NA	115053	12321875	NMR_metabo_UKBB	0.2304	0.057	4.0398	5.3498e-05	0.1652	0.0197	1.1196	0.0576	0.0022	0.0058
ukb-b-19657	2018	Forced expiratory volume in 1-second (FEV1)	MRC-IEU	421986	9851867	lung_function	-0.1569	0.0394	-3.981	6.8617e-05	0.1432	0.0057	1.0849	0.0158	0.0057	0.0069
ukb-b-18099	2018	Qualifications: O levels/GCSEs or equivalent	MRC-IEU	458079	9851867	education_intelligence	-0.2002	0.0504	-3.9767	6.9881e-05	0.0412	0.0019	1.0772	0.0092	0.0116	0.0055
ieu-b-110	2020	LDL cholesterol	UK Biobank	440546	12321875	biomarker	-0.2029	0.051	-3.9744	7.0571e-05	0.0817	0.0156	1.1707	0.1057	0.0057	0.0068
ieu-b-107	2020	apolipoprotein A-I	UK Biobank	393193	12321875	biomarker	-0.1718	0.0434	-3.9617	7.4432e-05	0.1749	0.0188	1.3026	0.1028	0.0005	0.0069
met-d-L_HDL_CE_pct	2020	Cholesteryl esters to total lipids ratio in large HDL	NA	115078	12321875	NMR_metabo_UKBB	-0.2432	0.0635	-3.827	0.0001	0.1883	0.0245	1.0721	0.0424	-0.003	0.0061
met-d-M_VLDL_C	2020	Cholesterol in medium VLDL	NA	115078	12321875	NMR_metabo_UKBB	-0.3242	0.0851	-3.8124	0.0001	0.0704	0.0236	1.0839	0.0523	0.0089	0.0058
met-d-Omega_6	2020	Omega-6 fatty acids	NA	114999	12321875	NMR_metabo_UKBB	-0.2652	0.0693	-3.8242	0.0001	0.1218	0.0252	1.0377	0.033	0.0165	0.0064
met-d-XS_VLDL_PL_pct	2020	Phospholipids to total lipids ratio in very small VLDL	NA	115078	12321875	NMR_metabo_UKBB	0.244	0.0643	3.797	0.0001	0.1136	0.0203	1.0533	0.0346	-0.0085	0.0049
ukb-b-18103	2018	Pulse rate, automated reading	MRC-IEU	436424	9851867	cardiovascular	0.1258	0.0327	3.8466	0.0001	0.1553	0.0094	1.0633	0.0323	-0.0027	0.0059
met-c-877	2016	Total lipids in large HDL	NA	19273	11820655	kettunen_metabolites	-0.3543	0.0954	-3.7147	0.0002	0.1354	0.0306	0.9986	0.0143	0.0003	0.0049
met-c-878	2016	Concentration of large HDL particles	NA	19273	11814787	kettunen_metabolites	-0.3526	0.095	-3.7112	0.0002	0.1372	0.0302	0.9974	0.0146	0.0007	0.0049
met-c-879	2016	Phospholipids in large HDL	NA	19273	11820655	kettunen_metabolites	-0.3619	0.0971	-3.7268	0.0002	0.1311	0.0302	0.9966	0.0136	0.0011	0.005
met-c-957	2016	Total lipids in chylomicrons and largest VLDL particles	NA	18960	11708802	kettunen_metabolites	0.4114	0.1089	3.7782	0.0002	0.1205	0.0271	0.9891	0.0066	-0.0018	0.0049
met-d-Cholines	2020	Total cholines	NA	114999	12321875	NMR_metabo_UKBB	-0.2375	0.0645	-3.681	0.0002	0.1208	0.0191	1.0625	0.0383	0.0114	0.0058
met-d-L_HDL_P	2020	Concentration of large HDL particles	NA	115078	12321875	NMR_metabo_UKBB	-0.211	0.057	-3.6992	0.0002	0.2022	0.0223	1.1268	0.0562	-0.0042	0.0061
met-d-L_LDL_C	2020	Cholesterol in large LDL	NA	115078	12321875	NMR_metabo_UKBB	-0.3667	0.0982	-3.7326	0.0002	0.0705	0.0269	1.0946	0.0667	0.0121	0.0057
met-d-Total_PL	2020	Total phospholipids in lipoprotein particles	NA	115078	12321875	NMR_metabo_UKBB	-0.2384	0.0639	-3.7321	0.0002	0.1147	0.0201	1.0612	0.0356	0.0104	0.0057
ukb-b-4956	2018	Morning/evening person (chronotype)	MRC-IEU	413343	9851867	mood_behaviour	-0.1331	0.0355	-3.7435	0.0002	0.1172	0.0038	1.0425	0.0126	0.0033	0.0055
ukb-b-6134	2018	Age completed full time education	MRC-IEU	307897	9851867	education_intelligence	-0.1523	0.041	-3.7137	0.0002	0.0798	0.0038	1.0967	0.01	0.0037	0.005
ukb-b-8714	2018	Vascular/heart problems diagnosed by doctor: Stroke	MRC-IEU	461880	9851867	diseases	0.4647	0.1238	3.754	0.0002	0.0045	0.0011	1.0204	0.0072	0.0069	0.005
ieu-a-1107	2015	Urinary albumin-to-creatinine ratio	CKDGen	54450	2190189	biomarker	0.3658	0.1021	3.5828	0.0003	0.0458	0.0091	0.9953	0.0071	0.0014	0.0052
met-c-875	2016	Cholesterol esters in large HDL	NA	19273	11820655	kettunen_metabolites	-0.353	0.0978	-3.608	0.0003	0.1286	0.0307	0.9986	0.0135	-0.0009	0.0049
met-c-958	2016	Concentration of chylomicrons and largest VLDL particles	NA	18960	11598671	kettunen_metabolites	0.3701	0.1018	3.6341	0.0003	0.1138	0.026	0.9879	0.0064	2.703e-05	0.0049
met-d-HDL_C	2020	HDL cholesterol	NA	115078	12321875	NMR_metabo_UKBB	-0.2042	0.0559	-3.6533	0.0003	0.1787	0.0225	1.104	0.0438	0.0016	0.0054
met-d-HDL_CE	2020	Cholesteryl esters in HDL	NA	115078	12321875	NMR_metabo_UKBB	-0.1978	0.0553	-3.5755	0.0003	0.181	0.0232	1.0994	0.0422	0.0013	0.0054
met-d-HDL_FC	2020	Free cholesterol in HDL	NA	115078	12321875	NMR_metabo_UKBB	-0.2129	0.0584	-3.6437	0.0003	0.1583	0.0186	1.1149	0.0507	0.0018	0.0056
met-d-L_LDL_TG_pct	2020	Triglycerides to total lipids ratio in large LDL	NA	115078	12321875	NMR_metabo_UKBB	0.3043	0.0832	3.6561	0.0003	0.1179	0.0288	1.1178	0.0751	-0.0004	0.0059
met-d-M_HDL_FC_pct	2020	Free cholesterol to total lipids ratio in medium HDL	NA	115078	12321875	NMR_metabo_UKBB	-0.2449	0.0677	-3.617	0.0003	0.1621	0.0249	1.1521	0.0623	0.0016	0.0059
met-d-Sphingomyelins	2020	Sphingomyelins	NA	114999	12321875	NMR_metabo_UKBB	-0.3088	0.0848	-3.6411	0.0003	0.0936	0.0199	1.108	0.0474	0.0087	0.006
met-d-XL_HDL_CE_pct	2020	Cholesteryl esters to total lipids ratio in very large HDL	NA	115053	12321875	NMR_metabo_UKBB	-0.2844	0.0786	-3.6189	0.0003	0.0645	0.0178	1.0803	0.0504	0.0132	0.0048
ukb-b-13184	2018	Types of physical activity in last 4 weeks: Heavy DIY (eg: weeding, lawn mowing, carpentry, digging)	MRC-IEU	460376	9851867	activity_fitness_sleep	-0.1772	0.0495	-3.5776	0.0003	0.0351	0.0016	1.0862	0.0079	0.0042	0.0054
ukb-b-13378	2018	Birth weight	MRC-IEU	261932	9851867	anthropometry	-0.1583	0.0442	-3.5844	0.0003	0.1057	0.0054	1.0776	0.0148	0.0056	0.0056
ukb-b-17400	2018	Snoring	MRC-IEU	430438	9851867	activity_fitness_sleep	-0.1428	0.0399	-3.5793	0.0003	0.0603	0.0024	1.0274	0.0095	-0.0007	0.0049
ukb-b-18335	2018	Wheeze or whistling in the chest in last year	MRC-IEU	453959	9851867	lung_function	0.1506	0.0414	3.6382	0.0003	0.0573	0.0028	1.0446	0.0106	-0.0012	0.005
ukb-b-4616	2018	Nap during day	MRC-IEU	462400	9851867	activity_fitness_sleep	0.1197	0.0331	3.6096	0.0003	0.0798	0.0032	1.0366	0.0105	-0.0015	0.0051
ukb-b-703	2018	Duration walking for pleasure	MRC-IEU	328153	9851867	activity_fitness_sleep	-0.2125	0.0591	-3.5954	0.0003	0.0256	0.0019	1.0618	0.0071	0.0045	0.0047
ieu-b-111	2020	triglycerides	UK Biobank	441016	12321875	biomarker	0.1903	0.0536	3.5494	0.0004	0.1675	0.0176	1.2021	0.0757	-0.0024	0.0082
met-d-L_HDL_C_pct	2020	Cholesterol to total lipids ratio in large HDL	NA	115078	12321875	NMR_metabo_UKBB	-0.2457	0.0695	-3.5375	0.0004	0.2037	0.0307	1.0866	0.0507	-0.0043	0.0066
met-d-L_HDL_CE	2020	Cholesteryl esters in large HDL	NA	115078	12321875	NMR_metabo_UKBB	-0.2046	0.0581	-3.5189	0.0004	0.2213	0.0252	1.1174	0.051	-0.0039	0.0062
met-d-M_VLDL_CE	2020	Cholesteryl esters in medium VLDL	NA	115078	12321875	NMR_metabo_UKBB	-0.3676	0.104	-3.534	0.0004	0.0688	0.0259	1.0963	0.061	0.0069	0.0062
met-d-Remnant_C	2020	Remnant cholesterol (non-HDL, non-LDL -cholesterol)	NA	115078	12321875	NMR_metabo_UKBB	-0.283	0.0793	-3.567	0.0004	0.0739	0.0238	1.0777	0.0514	0.0093	0.0057
met-d-XL_HDL_P	2020	Concentration of very large HDL particles	NA	115078	12321875	NMR_metabo_UKBB	-0.2552	0.0716	-3.566	0.0004	0.1726	0.0228	1.1334	0.0618	-0.0047	0.0066
ukb-b-10831	2018	Pack years of smoking	MRC-IEU	142387	9851867	smoking	0.1769	0.0496	3.5639	0.0004	0.098	0.0075	1.0281	0.0093	-0.0066	0.0048
ukb-b-12181	2018	Pain type(s) experienced in last month: Headache	MRC-IEU	461857	9851867	pain_skeletal	-0.1904	0.0542	-3.5161	0.0004	0.0429	0.0025	1.0208	0.0096	0.0184	0.0053
met-c-876	2016	Free cholesterol in large HDL	NA	21559	11869426	kettunen_metabolites	-0.3549	0.1023	-3.4687	0.0005	0.1068	0.0281	1.0078	0.0136	-0.001	0.0049
met-d-L_LDL_PL	2020	Phospholipids in large LDL	NA	115078	12321875	NMR_metabo_UKBB	-0.3547	0.102	-3.4771	0.0005	0.0649	0.0258	1.0908	0.0652	0.0117	0.0059
met-d-non_HDL_C	2020	Total cholesterol minus HDL-C	NA	115078	12321875	NMR_metabo_UKBB	-0.3316	0.0953	-3.4806	0.0005	0.0669	0.0276	1.0916	0.0653	0.0113	0.0058
met-d-XXL_VLDL_CE_pct	2020	Cholesteryl esters to total lipids ratio in chylomicrons and extremely large VLDL	NA	111631	12321875	NMR_metabo_UKBB	-0.3103	0.0898	-3.4567	0.0005	0.0593	0.0156	1.0374	0.0197	0.0132	0.0056
ukb-b-5192	2018	Time spent watching television (TV)	MRC-IEU	437887	9851867	activity_fitness_sleep	0.1491	0.0426	3.5033	0.0005	0.0965	0.0033	1.0734	0.0108	0.0045	0.0058
ukb-b-6019	2018	Number of cigarettes previously smoked daily	MRC-IEU	108946	9851867	smoking	0.2068	0.0592	3.4937	0.0005	0.0882	0.0105	1.0167	0.009	-0.0071	0.0051
met-c-874	2016	Total cholesterol in large HDL	NA	21558	11861714	kettunen_metabolites	-0.3593	0.1045	-3.439	0.0006	0.1063	0.0278	1.0052	0.0139	-0.0007	0.0049
met-d-L_HDL_C	2020	Cholesterol in large HDL	NA	115078	12321875	NMR_metabo_UKBB	-0.2031	0.059	-3.4422	0.0006	0.2175	0.0246	1.1207	0.0526	-0.0042	0.0062
met-d-L_LDL_CE	2020	Cholesteryl esters in large LDL	NA	115078	12321875	NMR_metabo_UKBB	-0.3661	0.106	-3.4524	0.0006	0.0663	0.0306	1.1023	0.0753	0.0131	0.0057
met-d-L_LDL_FC	2020	Free cholesterol in large LDL	NA	115078	12321875	NMR_metabo_UKBB	-0.3786	0.1104	-3.4296	0.0006	0.0747	0.0288	1.1027	0.0733	0.0098	0.0061
met-d-L_LDL_P	2020	Concentration of large LDL particles	NA	115078	12321875	NMR_metabo_UKBB	-0.319	0.0925	-3.4492	0.0006	0.0722	0.0303	1.1015	0.0722	0.0106	0.0058
met-d-LDL_CE	2020	Cholesteryl esters in LDL	NA	115078	12321875	NMR_metabo_UKBB	-0.3353	0.0974	-3.4417	0.0006	0.0664	0.0286	1.0932	0.0687	0.0142	0.0057
met-d-LDL_P	2020	Concentration of LDL particles	NA	115078	12321875	NMR_metabo_UKBB	-0.3082	0.0894	-3.4456	0.0006	0.07	0.0285	1.0969	0.0669	0.0117	0.0057
met-d-Total_P	2020	Total concentration of lipoprotein particles	NA	115078	12321875	NMR_metabo_UKBB	-0.2115	0.0619	-3.419	0.0006	0.1335	0.0163	1.052	0.0326	0.0111	0.0057
met-c-959	2016	Phospholipids in chylomicrons and largest VLDL particles	NA	21542	11871391	kettunen_metabolites	0.3781	0.1113	3.3987	0.0007	0.0961	0.026	0.9851	0.0065	-0.0016	0.0047
ukb-a-569	2017	Diagnoses - main ICD10: M54 Dorsalgia	Neale Lab	337199	10894596	diseases	0.2893	0.0852	3.3932	0.0007	0.01	0.0015	1.0044	0.0073	0.0038	0.0046
ieu-b-118	2011	HOMA-IR	MAGIC	37037	2455342	biomarker	0.4229	0.1256	3.3678	0.0008	0.0706	0.0127	1.0016	0.0066	0.0055	0.0052
met-d-ApoB	2020	Apolipoprotein B	NA	115078	12321875	NMR_metabo_UKBB	-0.2952	0.0881	-3.351	0.0008	0.0695	0.0278	1.096	0.0651	0.0108	0.0058
met-d-Clinical_LDL_C	2020	Clinical LDL cholesterol	NA	115078	12321875	NMR_metabo_UKBB	-0.3641	0.1086	-3.3531	0.0008	0.0618	0.0271	1.0963	0.0696	0.0111	0.0059
met-d-L_LDL_L	2020	Total lipids in large LDL	NA	115078	12321875	NMR_metabo_UKBB	-0.3667	0.1093	-3.3556	0.0008	0.0653	0.0309	1.1046	0.0765	0.0129	0.0058
met-d-Phosphatidylc	2020	Phosphatidylcholines	NA	114999	12321875	NMR_metabo_UKBB	-0.214	0.0641	-3.3403	0.0008	0.127	0.0207	1.0613	0.0419	0.0102	0.0058
met-d-S_VLDL_FC	2020	Free cholesterol in small VLDL	NA	115078	12321875	NMR_metabo_UKBB	-0.2388	0.0711	-3.3581	0.0008	0.0842	0.0244	1.0806	0.0495	0.0121	0.0059
met-d-Total_L	2020	Total lipids in lipoprotein particles	NA	115078	12321875	NMR_metabo_UKBB	-0.233	0.0698	-3.3409	0.0008	0.1009	0.0241	1.0564	0.0409	0.0126	0.0059
ukb-b-11141	2018	Forced expiratory volume in 1-second (FEV1), Best measure	MRC-IEU	345665	9851867	lung_function	-0.1343	0.04	-3.3549	0.0008	0.1592	0.0066	1.0722	0.0149	0.0001	0.0067
ukb-b-4462	2018	Exposure to tobacco smoke at home	MRC-IEU	417693	9851867	smoking	0.2334	0.0697	3.348	0.0008	0.012	0.0013	1.0363	0.0068	-0.0019	0.0044
met-c-864	2016	Total cholesterol in HDL	NA	21555	11865530	kettunen_metabolites	-0.3843	0.116	-3.3125	0.0009	0.0945	0.0281	1.0061	0.012	0.0083	0.0047
met-d-LDL_C	2020	LDL cholesterol	NA	115078	12321875	NMR_metabo_UKBB	-0.3684	0.1106	-3.3308	0.0009	0.0613	0.0305	1.1023	0.0761	0.0134	0.0057
met-d-M_VLDL_FC	2020	Free cholesterol in medium VLDL	NA	115078	12321875	NMR_metabo_UKBB	-0.2248	0.0679	-3.3098	0.0009	0.0881	0.0232	1.0678	0.0443	0.0108	0.0058
met-d-S_LDL_P	2020	Concentration of small LDL particles	NA	115078	12321875	NMR_metabo_UKBB	-0.2644	0.0797	-3.317	0.0009	0.0706	0.0257	1.091	0.0589	0.0113	0.0055
met-d-SFA_pct	2020	Ratio of saturated fatty acids to total fatty acids	NA	114999	12321875	NMR_metabo_UKBB	0.213	0.0639	3.335	0.0009	0.0649	0.0069	1.0271	0.0087	-0.004	0.0052
ukb-b-11535	2018	Mineral and other dietary supplements: Glucosamine	MRC-IEU	461384	9851867	drugs_supplements	-0.1792	0.0542	-3.3065	0.0009	0.0232	0.0016	1.0332	0.0076	0.0051	0.0049
met-c-949	2016	Total lipids in very large VLDL	NA	19273	11808241	kettunen_metabolites	0.3348	0.102	3.2814	0.001	0.1317	0.0286	0.9791	0.0066	-0.0007	0.0051
met-d-LDL_L	2020	Total lipids in LDL	NA	115078	12321875	NMR_metabo_UKBB	-0.3454	0.1057	-3.2667	0.0011	0.063	0.0305	1.1015	0.0755	0.0138	0.0057
met-d-LDL_PL	2020	Phospholipids in LDL	NA	115078	12321875	NMR_metabo_UKBB	-0.3374	0.1034	-3.2618	0.0011	0.0617	0.0281	1.0978	0.0719	0.0127	0.0058
met-d-M_LDL_P	2020	Concentration of medium LDL particles	NA	115078	12321875	NMR_metabo_UKBB	-0.2803	0.0859	-3.2644	0.0011	0.0632	0.0217	1.0755	0.0485	0.0132	0.0057
met-d-PUFA	2020	Polyunsaturated fatty acids	NA	114999	12321875	NMR_metabo_UKBB	-0.2136	0.0652	-3.2767	0.0011	0.1357	0.027	1.0449	0.033	0.0132	0.0064
met-d-XL_HDL_CE	2020	Cholesteryl esters in very large HDL	NA	115078	12321875	NMR_metabo_UKBB	-0.2375	0.0725	-3.2761	0.0011	0.203	0.027	1.1308	0.0578	-0.0045	0.0069
ukb-b-11495	2018	Types of physical activity in last 4 weeks: Light DIY (eg: pruning, watering the lawn)	MRC-IEU	460376	9851867	activity_fitness_sleep	-0.1621	0.0496	-3.2699	0.0011	0.0381	0.0018	1.0678	0.0086	0.0059	0.0055
ukb-b-15787	2018	Transport type for commuting to job workplace: Cycle	MRC-IEU	245364	9851867	activity_fitness_sleep	-0.2083	0.0639	-3.261	0.0011	0.0347	0.0025	1.0355	0.0071	0.0031	0.005
ukb-b-298	2018	Frequency of stair climbing in last 4 weeks	MRC-IEU	458309	9851867	activity_fitness_sleep	-0.1438	0.044	-3.2676	0.0011	0.0367	0.0016	1.0268	0.0074	0.0092	0.0049
met-c-952	2016	Triglycerides in very large VLDL	NA	21548	11814232	kettunen_metabolites	0.3329	0.1031	3.2283	0.0012	0.1117	0.0273	0.9819	0.0065	-0.001	0.0048
met-d-IDL_PL	2020	Phospholipids in IDL	NA	115078	12321875	NMR_metabo_UKBB	-0.3322	0.1028	-3.2302	0.0012	0.0838	0.0289	1.1162	0.071	0.0061	0.0064
met-d-LDL_FC	2020	Free cholesterol in LDL	NA	115078	12321875	NMR_metabo_UKBB	-0.3824	0.1178	-3.2479	0.0012	0.0659	0.0299	1.1066	0.0783	0.0105	0.0061
met-d-S_LDL_CE	2020	Cholesteryl esters in small LDL	NA	115078	12321875	NMR_metabo_UKBB	-0.2632	0.081	-3.25	0.0012	0.0748	0.0261	1.0828	0.0593	0.0139	0.0058
met-d-IDL_CE	2020	Cholesteryl esters in IDL	NA	115078	12321875	NMR_metabo_UKBB	-0.3361	0.1055	-3.1851	0.0014	0.0842	0.0284	1.0948	0.0706	0.0064	0.0064
met-d-L_HDL_L	2020	Total lipids in large HDL	NA	115078	12321875	NMR_metabo_UKBB	-0.1848	0.0578	-3.1962	0.0014	0.1969	0.0227	1.1229	0.0555	-0.0054	0.0061
ukb-b-13799	2018	Qualifications: Other professional qualifications eg: nursing, teaching	MRC-IEU	458079	9851867	education_intelligence	-0.1439	0.045	-3.201	0.0014	0.0411	0.002	1.0533	0.0093	0.0062	0.0051
ieu-a-1037	2013	Difference in height between childhood and adulthood	EGG	10799	2384832	anthropometry	-0.2961	0.0934	-3.1718	0.0015	0.3295	0.0498	0.9728	0.0078	0.0061	0.0055
met-d-L_HDL_FC	2020	Free cholesterol in large HDL	NA	115078	12321875	NMR_metabo_UKBB	-0.1983	0.0624	-3.1751	0.0015	0.1997	0.0233	1.1231	0.0544	-0.0052	0.0064
met-d-M_LDL_FC	2020	Free cholesterol in medium LDL	NA	115078	12321875	NMR_metabo_UKBB	-0.3732	0.1176	-3.1729	0.0015	0.0559	0.0286	1.1053	0.0767	0.0129	0.0058
met-d-M_LDL_TG_pct	2020	Triglycerides to total lipids ratio in medium LDL	NA	115078	12321875	NMR_metabo_UKBB	0.2809	0.0884	3.1769	0.0015	0.1024	0.0238	1.1122	0.0685	-0.0004	0.0059
met-d-XXL_VLDL_TG_pct	2020	Triglycerides to total lipids ratio in chylomicrons and extremely large VLDL	NA	111631	12321875	NMR_metabo_UKBB	0.2465	0.0775	3.1799	0.0015	0.0548	0.0194	1.0349	0.0289	-0.016	0.0051
met-c-960	2016	Triglycerides in chylomicrons and largest VLDL particles	NA	21540	11843388	kettunen_metabolites	0.3762	0.119	3.1608	0.0016	0.085	0.0261	0.9921	0.0067	0.0008	0.0048
met-d-IDL_C	2020	Cholesterol in IDL	NA	115078	12321875	NMR_metabo_UKBB	-0.3361	0.1068	-3.1469	0.0016	0.0842	0.0277	1.0969	0.0687	0.0064	0.0065
met-d-M_LDL_C	2020	Cholesterol in medium LDL	NA	115078	12321875	NMR_metabo_UKBB	-0.2899	0.0919	-3.1558	0.0016	0.0644	0.0263	1.0882	0.0631	0.0149	0.0059
ebi-a-GCST005903	2018	Major depressive disorder (ICD-10 coded)	NA	217584	7640987	diseases	0.2273	0.0726	3.1314	0.0017	0.0186	0.0022	0.9973	0.0064	5.3743e-05	0.0047
met-d-HDL_L	2020	Total lipids in HDL	NA	115078	12321875	NMR_metabo_UKBB	-0.1812	0.0577	-3.1396	0.0017	0.1493	0.0189	1.1031	0.0453	0.0024	0.0056
ukb-b-8778	2018	Pulse wave peak to peak time	MRC-IEU	151466	9851867	cardiovascular	-0.2737	0.0875	-3.1268	0.0018	0.0363	0.004	1.0188	0.0073	-0.0009	0.0057
ukb-b-9543	2018	Shortness of breath walking on level ground	MRC-IEU	150308	9851867	activity_fitness_sleep	0.1921	0.0614	3.1266	0.0018	0.0503	0.0039	1.014	0.0072	-0.0034	0.005
ebi-a-GCST006250	2018	Intelligence	NA	269867	9276181	education_intelligence	-0.1139	0.0366	-3.1113	0.0019	0.1884	0.0068	1.033	0.0131	0.002	0.0064
met-d-VLDL_CE	2020	Cholesteryl esters in VLDL	NA	115078	12321875	NMR_metabo_UKBB	-0.1982	0.064	-3.0994	0.0019	0.0912	0.0231	1.0729	0.0434	0.01	0.0058
met-d-XXL_VLDL_C_pct	2020	Cholesterol to total lipids ratio in chylomicrons and extremely large VLDL	NA	111631	12321875	NMR_metabo_UKBB	-0.2638	0.0849	-3.1057	0.0019	0.0697	0.0182	1.0286	0.022	0.0118	0.0057
met-c-847	2016	Average number of methylene groups per double bond	NA	13532	11416675	kettunen_metabolites	0.3992	0.1296	3.08	0.0021	0.1537	0.0437	0.9987	0.0098	-0.0047	0.0048
met-d-IDL_L	2020	Total lipids in IDL	NA	115078	12321875	NMR_metabo_UKBB	-0.3406	0.1107	-3.076	0.0021	0.0777	0.0308	1.1109	0.0759	0.007	0.0065
met-d-M_LDL_L	2020	Total lipids in medium LDL	NA	115078	12321875	NMR_metabo_UKBB	-0.2647	0.0866	-3.0555	0.0022	0.0694	0.0272	1.0883	0.0643	0.0151	0.0058
met-d-S_LDL_C	2020	Cholesterol in small LDL	NA	115078	12321875	NMR_metabo_UKBB	-0.3262	0.1066	-3.0602	0.0022	0.0582	0.0309	1.1063	0.0777	0.0134	0.0058
met-c-950	2016	Concentration of very large VLDL particles	NA	18960	11382413	kettunen_metabolites	0.3217	0.1055	3.049	0.0023	0.1233	0.0294	0.9836	0.0068	0.0001	0.005
met-d-XS_VLDL_CE	2020	Cholesteryl esters in very small VLDL	NA	115078	12321875	NMR_metabo_UKBB	-0.2816	0.0925	-3.0458	0.0023	0.0865	0.022	1.1035	0.0569	0.0031	0.0064
ukb-b-10591	2018	Chest pain or discomfort	MRC-IEU	458012	9851867	pain_skeletal	0.1352	0.0443	3.0543	0.0023	0.0325	0.0017	1.0333	0.0078	0.0085	0.005
met-d-Tyr	2020	Tyrosine	NA	114911	12321875	NMR_metabo_UKBB	0.1613	0.0532	3.0317	0.0024	0.1242	0.0391	0.9778	0.0294	0.0021	0.0051
met-d-Omega_6_pct	2020	Ratio of omega-6 fatty acids to total fatty acids	NA	114999	12321875	NMR_metabo_UKBB	-0.2068	0.0684	-3.0242	0.0025	0.1451	0.0195	1.031	0.0203	-0.0006	0.0061
met-d-XL_HDL_C	2020	Cholesterol in very large HDL	NA	115078	12321875	NMR_metabo_UKBB	-0.2314	0.0765	-3.0226	0.0025	0.1965	0.0287	1.1313	0.0604	-0.0058	0.0072
met-d-M_LDL_CE	2020	Cholesteryl esters in medium LDL	NA	115078	12321875	NMR_metabo_UKBB	-0.2364	0.0789	-2.9975	0.0027	0.0762	0.0237	1.0734	0.0518	0.015	0.006
ukb-b-14070	2018	Medication for cholesterol, blood pressure, diabetes, or take exogenous hormones: Insulin	MRC-IEU	249710	9851867	drugs_supplements	0.4082	0.1361	2.9997	0.0027	0.0086	0.0025	1.0009	0.0099	-0.0035	0.0061
met-c-845	2016	Ratio of bisallylic groups to total fatty acids	NA	13171	11274684	kettunen_metabolites	-0.3169	0.106	-2.9907	0.0028	0.2056	0.044	0.9895	0.0104	0.0009	0.005
met-d-IDL_TG_pct	2020	Triglycerides to total lipids ratio in IDL	NA	115078	12321875	NMR_metabo_UKBB	0.2411	0.0808	2.9831	0.0029	0.1598	0.0307	1.1026	0.0648	0.0038	0.0064
met-c-951	2016	Phospholipids in very large VLDL	NA	21237	11759843	kettunen_metabolites	0.3111	0.105	2.9629	0.003	0.1053	0.0273	0.9855	0.0065	0.0016	0.0048
met-d-HDL_P	2020	Concentration of HDL particles	NA	115078	12321875	NMR_metabo_UKBB	-0.1849	0.0627	-2.9474	0.0032	0.1356	0.0173	1.0608	0.0385	0.0097	0.0057
met-d-HDL_size	2020	Average diameter for HDL particles	NA	115078	12321875	NMR_metabo_UKBB	-0.1721	0.0584	-2.9491	0.0032	0.1883	0.0212	1.1183	0.0564	-0.008	0.0063
met-d-XS_VLDL_C	2020	Cholesterol in very small VLDL	NA	115078	12321875	NMR_metabo_UKBB	-0.2678	0.0908	-2.9507	0.0032	0.0814	0.0232	1.1088	0.0611	0.004	0.0063
met-d-Phosphoglyc	2020	Phosphoglycerides	NA	114999	12321875	NMR_metabo_UKBB	-0.1909	0.065	-2.9347	0.0033	0.1252	0.0209	1.0516	0.0381	0.0106	0.006
ukb-b-17557	2018	Types of transport used (excluding work): Cycle	MRC-IEU	460491	9851867	activity_fitness_sleep	-0.1728	0.0588	-2.939	0.0033	0.0272	0.0016	1.0521	0.0078	-0.002	0.0053
met-c-844	2016	Ratio of bisallylic groups to double bonds	NA	13524	11408861	kettunen_metabolites	-0.282	0.0966	-2.9181	0.0035	0.215	0.0434	0.9806	0.0116	0.0004	0.0049
met-d-M_LDL_PL	2020	Phospholipids in medium LDL	NA	115078	12321875	NMR_metabo_UKBB	-0.2831	0.097	-2.9179	0.0035	0.0632	0.031	1.1036	0.0776	0.0154	0.0058
met-d-S_LDL_L	2020	Total lipids in small LDL	NA	115078	12321875	NMR_metabo_UKBB	-0.2983	0.1023	-2.9162	0.0035	0.0616	0.0336	1.113	0.0844	0.0128	0.0057
met-c-865	2016	Mean diameter for HDL particles	NA	19273	11803445	kettunen_metabolites	-0.2904	0.0998	-2.9088	0.0036	0.1252	0.0289	1.0054	0.0185	-0.0032	0.005
met-d-M_HDL_C_pct	2020	Cholesterol to total lipids ratio in medium HDL	NA	115078	12321875	NMR_metabo_UKBB	-0.1807	0.0625	-2.8925	0.0038	0.1893	0.0301	1.0764	0.0425	-0.0017	0.0058
ukb-b-8388	2018	Started insulin within one year diagnosis of diabetes	MRC-IEU	21241	9851867	drugs_supplements	-0.4248	0.1467	-2.8957	0.0038	0.1294	0.0468	1.016	0.013	0.0162	0.0086
met-d-XL_HDL_L	2020	Total lipids in very large HDL	NA	115078	12321875	NMR_metabo_UKBB	-0.2115	0.0732	-2.8902	0.0039	0.1895	0.0242	1.1173	0.056	-0.0081	0.007
met-c-842	2016	Apolipoprotein A-I	NA	20687	11760646	kettunen_metabolites	-0.4079	0.1416	-2.8806	0.004	0.0748	0.0275	1.0018	0.0111	0.0167	0.0049
met-d-IDL_C_pct	2020	Cholesterol to total lipids ratio in IDL	NA	115078	12321875	NMR_metabo_UKBB	-0.2286	0.0794	-2.8804	0.004	0.1406	0.0309	1.098	0.0676	0.0004	0.0061
ukb-b-20124	2018	Heel bone mineral density (BMD) T-score, automated	MRC-IEU	265753	9851867	pain_skeletal	0.1246	0.0433	2.8773	0.004	0.298	0.0265	1.138	0.0373	-0.0042	0.0071
ukb-b-14461	2018	Maximum heart rate during fitness test	MRC-IEU	68409	9851867	cardiovascular	-0.2799	0.0976	-2.8681	0.0041	0.0758	0.0106	1.0221	0.0082	0.0065	0.0057
met-c-887	2016	Cholesterol esters in large VLDL	NA	18960	11697414	kettunen_metabolites	0.2686	0.0939	2.8611	0.0042	0.1571	0.0332	0.9788	0.0065	0.0011	0.0051
met-d-XXL_VLDL_FC_pct	2020	Free cholesterol to total lipids ratio in chylomicrons and extremely large VLDL	NA	111631	12321875	NMR_metabo_UKBB	-0.2139	0.0748	-2.8608	0.0042	0.0682	0.0159	1.0243	0.0237	0.008	0.0055
ukb-b-7289	2018	Pain type(s) experienced in last month: Hip pain	MRC-IEU	461857	9851867	pain_skeletal	0.1555	0.0543	2.8631	0.0042	0.0239	0.0015	1.0178	0.0073	-0.0061	0.0046
met-d-ApoA1	2020	Apolipoprotein A1	NA	115078	12321875	NMR_metabo_UKBB	-0.1748	0.0613	-2.8528	0.0043	0.1383	0.0184	1.0871	0.0399	0.005	0.0057
met-d-S_VLDL_C	2020	Cholesterol in small VLDL	NA	115078	12321875	NMR_metabo_UKBB	-0.1795	0.0628	-2.8569	0.0043	0.0974	0.024	1.0825	0.0456	0.0126	0.0059
met-d-S_HDL_FC_pct	2020	Free cholesterol to total lipids ratio in small HDL	NA	115078	12321875	NMR_metabo_UKBB	-0.2982	0.1047	-2.8479	0.0044	0.1104	0.0311	1.1664	0.0839	0.0032	0.0066
ukb-b-6244	2018	Exposure to tobacco smoke outside home	MRC-IEU	391502	9851867	smoking	0.1516	0.0532	2.8466	0.0044	0.0303	0.0019	1.0439	0.008	-0.006	0.0052
met-d-IDL_FC	2020	Free cholesterol in IDL	NA	115078	12321875	NMR_metabo_UKBB	-0.3431	0.1209	-2.8387	0.0045	0.0772	0.0296	1.112	0.0727	0.0057	0.0068
met-d-L_HDL_PL	2020	Phospholipids in large HDL	NA	115078	12321875	NMR_metabo_UKBB	-0.1634	0.0577	-2.8323	0.0046	0.1827	0.0218	1.121	0.0549	-0.0052	0.0061
ukb-b-2772	2018	Getting up in morning	MRC-IEU	461658	9851867	activity_fitness_sleep	0.105	0.037	2.8347	0.0046	0.0709	0.0027	1.0509	0.0105	-0.004	0.0047
ukb-a-562	2017	Diagnoses - main ICD10: M16 Coxarthrosis [arthrosis of hip]	Neale Lab	337199	10894596	diseases	0.2948	0.1042	2.8289	0.0047	0.0108	0.0017	1.0105	0.0078	0.0097	0.0055
met-d-Ile	2020	Isoleucine	NA	115075	12321875	NMR_metabo_UKBB	0.2179	0.0772	2.8214	0.0048	0.051	0.0055	1.0152	0.0074	-0.0029	0.0048
ukb-b-11411	2018	Blood clot, DVT, bronchitis, emphysema, asthma, rhinitis, eczema, allergy diagnosed by doctor: Blood clot in the leg (DVT)	MRC-IEU	462013	9851867	diseases	0.2448	0.0872	2.8077	0.005	0.0094	0.0013	1.0183	0.0104	-0.0071	0.0056
ukb-b-16878	2018	Alcohol usually taken with meals	MRC-IEU	235645	9851867	alcohol	-0.1417	0.0504	-2.8097	0.005	0.1015	0.0045	1.0934	0.0096	0.0058	0.0056
met-d-XS_VLDL_FC	2020	Free cholesterol in very small VLDL	NA	115078	12321875	NMR_metabo_UKBB	-0.2014	0.0722	-2.7918	0.0052	0.0864	0.0218	1.1013	0.058	0.0061	0.0058
met-d-L_LDL_CE_pct	2020	Cholesteryl esters to total lipids ratio in large LDL	NA	115078	12321875	NMR_metabo_UKBB	-0.2436	0.0874	-2.7875	0.0053	0.0672	0.0165	1.0592	0.0341	0.0114	0.0064
met-d-M_HDL_FC	2020	Free cholesterol in medium HDL	NA	115078	12321875	NMR_metabo_UKBB	-0.1648	0.0591	-2.7863	0.0053	0.1415	0.0184	1.0872	0.039	0.0045	0.0055
met-c-886	2016	Total cholesterol in large VLDL	NA	21235	11738380	kettunen_metabolites	0.2901	0.1043	2.7817	0.0054	0.1131	0.0286	0.9914	0.0063	0.0013	0.0049
met-d-XS_VLDL_L	2020	Total lipids in very small VLDL	NA	115078	12321875	NMR_metabo_UKBB	-0.1741	0.0625	-2.7832	0.0054	0.097	0.0212	1.0917	0.0574	0.0071	0.0056
met-d-XS_VLDL_P	2020	Concentration of very small VLDL particles	NA	115078	12321875	NMR_metabo_UKBB	-0.191	0.0691	-2.7641	0.0057	0.0875	0.0228	1.104	0.0608	0.0075	0.0057
ukb-b-11971	2018	Pulse wave Arterial Stiffness index	MRC-IEU	151053	9851867	cardiovascular	0.2394	0.0866	2.7644	0.0057	0.0359	0.004	1.0192	0.0075	0.001	0.0056
ieu-b-4842	2022	HbA1c	Within family GWAS consortium	45734	9696819	biomarker	0.183	0.0664	2.7555	0.0059	0.1638	0.0259	1.0653	0.0158	-0.0053	0.0051
met-d-M_VLDL_PL	2020	Phospholipids in medium VLDL	NA	115078	12321875	NMR_metabo_UKBB	-0.1807	0.0656	-2.7536	0.0059	0.1015	0.0256	1.064	0.0462	0.0121	0.0061
met-d-IDL_CE_pct	2020	Cholesteryl esters to total lipids ratio in IDL	NA	115078	12321875	NMR_metabo_UKBB	-0.2111	0.0768	-2.7482	0.006	0.1104	0.0273	1.0911	0.0682	-7.0127e-05	0.0057
met-c-888	2016	Free cholesterol in large VLDL	NA	21238	11766529	kettunen_metabolites	0.2692	0.0984	2.7343	0.0063	0.1216	0.0292	0.9886	0.0063	0.0021	0.0049
ukb-b-13405	2018	Forced expiratory volume in 1-second (FEV1), predicted percentage	MRC-IEU	148653	9851867	lung_function	-0.1277	0.0468	-2.7304	0.0063	0.1933	0.0087	1.0405	0.0097	-0.0005	0.0062
ieu-a-977	2015	Forearm bone mineral density	GEFOS	8143	9955366	pain_skeletal	0.4841	0.1788	2.7068	0.0068	0.1234	0.0576	1.0109	0.0067	-0.0046	0.0038
ukb-a-539	2017	Diagnoses - main ICD10: I84 Haemorrhoids	Neale Lab	337199	10894596	diseases	0.2381	0.0882	2.6993	0.0069	0.0091	0.0016	1.0026	0.007	0.0058	0.0047
met-c-913	2016	Concentration of medium VLDL particles	NA	19273	11819006	kettunen_metabolites	0.2598	0.0968	2.6842	0.0073	0.1447	0.0353	0.9819	0.0067	0.004	0.0051
met-d-S_LDL_PL	2020	Phospholipids in small LDL	NA	115078	12321875	NMR_metabo_UKBB	-0.2959	0.1112	-2.6617	0.0078	0.0614	0.035	1.1249	0.0934	0.0097	0.0059
met-c-863	2016	Glycoprotein acetyls	NA	19270	11820605	kettunen_metabolites	0.2867	0.1081	2.6515	0.008	0.1019	0.029	0.9844	0.0064	0.0136	0.0049
met-c-851	2016	Average number of double bonds in a fatty acid chain	NA	15728	11621406	kettunen_metabolites	-0.3275	0.1237	-2.6467	0.0081	0.1435	0.0357	1.0021	0.0086	0.0036	0.0051
ukb-b-9937	2018	Had major operations	MRC-IEU	210168	9851867	diseases	0.1998	0.0755	2.648	0.0081	0.0214	0.0027	1.0174	0.0072	-0.0037	0.0045
met-d-XL_HDL_PL	2020	Phospholipids in very large HDL	NA	115078	12321875	NMR_metabo_UKBB	-0.1885	0.0717	-2.6297	0.0085	0.1895	0.0231	1.1052	0.054	-0.0097	0.007
ukb-b-16187	2018	Diagnoses - main ICD10: R55 Syncope and collapse	MRC-IEU	463010	9851867	diseases	0.2758	0.105	2.6258	0.0086	0.0064	0.0011	1.0052	0.0077	-0.0063	0.0055
ukb-b-5238	2018	Fluid intelligence score	MRC-IEU	149051	9851867	education_intelligence	-0.1034	0.0394	-2.6266	0.0086	0.2248	0.0096	1.0727	0.0111	-0.0014	0.0055
ieu-a-980	2015	Femoral neck bone mineral density	GEFOS	32735	10586900	pain_skeletal	0.1782	0.068	2.6201	0.0088	0.192	0.0222	0.9751	0.008	0.002	0.0044
met-d-XS_VLDL_CE_pct	2020	Cholesteryl esters to total lipids ratio in very small VLDL	NA	115078	12321875	NMR_metabo_UKBB	-0.2276	0.087	-2.6157	0.0089	0.1883	0.0377	1.0831	0.063	-0.0059	0.007
met-c-873	2016	Isoleucine	NA	24776	12076452	kettunen_metabolites	0.3098	0.1202	2.5763	0.01	0.0724	0.0227	0.9933	0.0066	0.0031	0.005
met-d-S_VLDL_PL	2020	Phospholipids in small VLDL	NA	115078	12321875	NMR_metabo_UKBB	-0.1578	0.0613	-2.5734	0.0101	0.1127	0.0255	1.067	0.0422	0.0135	0.0061
ukb-b-4461	2018	Job involves mainly walking or standing	MRC-IEU	263556	9851867	activity_fitness_sleep	0.1179	0.046	2.5643	0.0103	0.0775	0.0039	1.0398	0.0094	0.0067	0.0052
met-c-947	2016	Phospholipids in very large HDL	NA	19273	11820655	kettunen_metabolites	-0.291	0.1136	-2.5623	0.0104	0.0954	0.0291	1.0063	0.0162	-0.0005	0.0049
met-d-M_VLDL_P	2020	Concentration of medium VLDL particles	NA	115078	12321875	NMR_metabo_UKBB	-0.168	0.0655	-2.5629	0.0104	0.1057	0.0247	1.0581	0.0421	0.0127	0.0062
met-d-Gln	2020	Glutamine	NA	114750	12321875	NMR_metabo_UKBB	-0.1385	0.0542	-2.5558	0.0106	0.1281	0.0189	1.0046	0.0131	0.0069	0.005
ukb-d-20117_2	2018	Alcohol drinker status: Current	NA	360726	13586591	alcohol	-0.1593	0.0623	-2.5566	0.0106	0.0201	0.0018	1.0246	0.0074	0.0005	0.0045
met-d-M_HDL_C	2020	Cholesterol in medium HDL	NA	115078	12321875	NMR_metabo_UKBB	-0.1489	0.0585	-2.5468	0.0109	0.1453	0.0201	1.0809	0.0346	0.0041	0.0055
ieu-a-1106	2015	Serum cystatin C (eGFRcys)	CKDGen	33152	2197556	biomarker	-0.1865	0.0735	-2.5378	0.0112	0.1682	0.0664	0.9511	0.0142	0.0029	0.0052
ukb-b-11598	2018	Pulse wave reflection index	MRC-IEU	151546	9851867	cardiovascular	0.1673	0.066	2.5342	0.0113	0.051	0.0043	1.0154	0.0077	-0.0059	0.005
met-d-HDL_PL	2020	Phospholipids in HDL	NA	115078	12321875	NMR_metabo_UKBB	-0.1513	0.06	-2.5205	0.0117	0.1356	0.019	1.103	0.0465	0.0019	0.0057
ukb-b-11355	2018	Ever stopped smoking for 6+ months	MRC-IEU	113230	9851867	smoking	-0.2775	0.1101	-2.5192	0.0118	0.017	0.0046	1.0072	0.0067	0.0186	0.0046
met-d-XS_VLDL_C_pct	2020	Cholesterol to total lipids ratio in very small VLDL	NA	115078	12321875	NMR_metabo_UKBB	-0.2258	0.0899	-2.5121	0.012	0.1813	0.0372	1.0851	0.0632	-0.0062	0.0072
ieu-a-87	2013	Extreme waist-to-hip ratio	GIANT	10255	1939901	anthropometry	0.2461	0.098	2.5105	0.0121	0.286	0.0515	0.9579	0.0075	-0.0097	0.0059
met-c-862	2016	Glycoproteins	NA	18734	11512434	kettunen_metabolites	-0.1959	0.0781	-2.5095	0.0121	0.2158	0.1154	0.9943	0.0075	0.0062	0.0045
met-d-L_LDL_FC_pct	2020	Free cholesterol to total lipids ratio in large LDL	NA	115078	12321875	NMR_metabo_UKBB	-0.1991	0.0795	-2.5055	0.0122	0.2063	0.0359	1.0619	0.0502	-0.0063	0.007
ukb-a-532	2017	Diagnoses - main ICD10: I20 Angina pectoris	Neale Lab	337199	10894596	diseases	0.3008	0.1202	2.503	0.0123	0.0081	0.0015	1.0099	0.007	-0.0021	0.0053
met-c-916	2016	Mono-unsaturated fatty acids	NA	13535	11417715	kettunen_metabolites	0.3237	0.1295	2.5004	0.0124	0.0978	0.0418	0.9897	0.0078	0.0051	0.0048
ukb-b-9509	2018	Ever taken oral contraceptive pill	MRC-IEU	250440	9851867	gynecology_fertility	-0.1798	0.0721	-2.4957	0.0126	0.0204	0.0023	1.0403	0.0072	0.0031	0.0045
met-c-890	2016	Concentration of large VLDL particles	NA	18960	11708802	kettunen_metabolites	0.255	0.1023	2.4918	0.0127	0.1297	0.0338	0.9744	0.0066	0.0042	0.0051
met-c-889	2016	Total lipids in large VLDL	NA	18960	11708802	kettunen_metabolites	0.2656	0.1067	2.4897	0.0128	0.1357	0.0294	0.986	0.0061	0.0041	0.0051
met-d-Omega_6_by_Omega_3	2020	Ratio of omega-6 fatty acids to omega-3 fatty acids	NA	114999	12321875	NMR_metabo_UKBB	-0.1467	0.059	-2.4863	0.0129	0.0931	0.0127	1.0748	0.056	0.0109	0.0054
met-c-940	2016	Valine	NA	24900	12092490	kettunen_metabolites	0.3229	0.1303	2.4782	0.0132	0.0582	0.0187	1.0161	0.0072	0.0035	0.0047
met-d-S_LDL_FC	2020	Free cholesterol in small LDL	NA	115078	12321875	NMR_metabo_UKBB	-0.3808	0.1537	-2.4772	0.0132	0.0508	0.0361	1.1314	0.1003	0.0102	0.0064
met-c-900	2016	Free cholesterol in medium HDL	NA	21559	11869673	kettunen_metabolites	-0.3182	0.1286	-2.4735	0.0134	0.0695	0.0227	0.9963	0.0077	0.0056	0.0052
met-d-PUFA_pct	2020	Ratio of polyunsaturated fatty acids to total fatty acids	NA	114999	12321875	NMR_metabo_UKBB	-0.1736	0.0702	-2.4729	0.0134	0.155	0.0164	1.0275	0.0168	-0.0052	0.0063
ukb-b-11461	2018	Medication for pain relief, constipation, heartburn: Laxatives (e.g. Dulcolax, Senokot)	MRC-IEU	457547	9851867	drugs_supplements	0.161	0.0651	2.4732	0.0134	0.0132	0.0014	1.0149	0.0072	-0.004	0.005
ieu-b-18	2019	multiple sclerosis	International Multiple Sclerosis Genetics Consortium	115803	6304359	diseases	0.1248	0.0505	2.4706	0.0135	0.1045	0.0096	1.0169	0.0102	-0.0059	0.0052
met-d-M_HDL_CE	2020	Cholesteryl esters in medium HDL	NA	115078	12321875	NMR_metabo_UKBB	-0.1439	0.0583	-2.4685	0.0136	0.1456	0.0206	1.0795	0.0344	0.0039	0.0055
met-d-L_VLDL_CE_pct	2020	Cholesteryl esters to total lipids ratio in large VLDL	NA	115067	12321875	NMR_metabo_UKBB	-0.2524	0.1028	-2.4566	0.014	0.136	0.0215	1.079	0.0393	-0.0014	0.0076
met-d-S_VLDL_CE	2020	Cholesteryl esters in small VLDL	NA	115078	12321875	NMR_metabo_UKBB	-0.1415	0.0576	-2.4574	0.014	0.1086	0.0223	1.0779	0.0394	0.0122	0.0059
ukb-b-14238	2018	Mineral and other dietary supplements: None of the above	MRC-IEU	461384	9851867	drugs_supplements	0.1605	0.0655	2.4488	0.0143	0.0291	0.0018	1.026	0.0074	-0.0004	0.0055
met-d-M_HDL_CE_pct	2020	Cholesteryl esters to total lipids ratio in medium HDL	NA	115078	12321875	NMR_metabo_UKBB	-0.1488	0.0608	-2.4482	0.0144	0.1735	0.0276	1.0675	0.0398	-0.003	0.0057
met-d-S_HDL_C_pct	2020	Cholesterol to total lipids ratio in small HDL	NA	115078	12321875	NMR_metabo_UKBB	-0.2032	0.0832	-2.4428	0.0146	0.1162	0.0292	1.0832	0.0635	0.0033	0.006
ukb-a-531	2017	Diagnoses - main ICD10: I10 Essential (primary) hypertension	Neale Lab	337199	10894596	diseases	0.5513	0.226	2.4397	0.0147	0.0025	0.0013	0.9984	0.0057	-0.0016	0.0043
ukb-b-5716	2018	Average weekly champagne plus white wine intake	MRC-IEU	326801	9851867	alcohol	-0.1443	0.0596	-2.4203	0.0155	0.0299	0.0021	1.0513	0.0071	0.0014	0.0051
met-d-IDL_P	2020	Concentration of IDL particles	NA	115078	12321875	NMR_metabo_UKBB	-0.3277	0.1355	-2.4181	0.0156	0.0537	0.0299	1.1085	0.0772	0.0054	0.0066
ukb-b-10387	2018	Leg pain on walking	MRC-IEU	151553	9851867	pain_skeletal	0.1503	0.0622	2.4166	0.0157	0.0524	0.0037	1.0164	0.0067	0.002	0.0047
ukb-a-35	2017	Comparative height size at age 10	Neale Lab	332021	10894596	anthropometry	0.0744	0.0309	2.4077	0.0161	0.2402	0.0116	1.102	0.0309	0.0081	0.0068
ukb-a-563	2017	Diagnoses - main ICD10: M17 Gonarthrosis [arthrosis of knee]	Neale Lab	337199	10894596	diseases	0.1782	0.0748	2.3817	0.0172	0.0138	0.0016	1.0064	0.0069	0.004	0.005
ieu-a-963	2010	Former vs current smoker	TAG	41969	2456555	smoking	-0.2392	0.1007	-2.3749	0.0176	0.0615	0.0101	1.0006	0.0063	0.0066	0.0045
met-d-S_HDL_PL_pct	2020	Phospholipids to total lipids ratio in small HDL	NA	115078	12321875	NMR_metabo_UKBB	0.1931	0.0813	2.3738	0.0176	0.0647	0.0277	1.1163	0.0749	-0.0128	0.0056
met-d-XL_VLDL_CE_pct	2020	Cholesteryl esters to total lipids ratio in very large VLDL	NA	114155	12321875	NMR_metabo_UKBB	-0.2268	0.0955	-2.3744	0.0176	0.1598	0.0261	1.0531	0.0381	-0.0012	0.0074
met-d-VLDL_C	2020	VLDL cholesterol	NA	115078	12321875	NMR_metabo_UKBB	-0.1391	0.0589	-2.3603	0.0183	0.1096	0.0228	1.0562	0.0351	0.0101	0.0059
met-d-XS_VLDL_PL	2020	Phospholipids in very small VLDL	NA	115078	12321875	NMR_metabo_UKBB	-0.1364	0.0579	-2.3569	0.0184	0.1055	0.0205	1.0859	0.0559	0.006	0.0056
met-d-Total_BCAA	2020	Total concentration of branched-chain amino acids (leucine + isoleucine + valine)	NA	115047	12321875	NMR_metabo_UKBB	0.1695	0.0722	2.3481	0.0189	0.0743	0.0081	1.0212	0.0093	-0.0003	0.005
ukb-b-10787	2018	Standing height	MRC-IEU	461950	9851867	anthropometry	-0.0625	0.0267	-2.3448	0.019	0.5009	0.0236	1.3798	0.0724	-0.0015	0.0073
met-d-Val	2020	Valine	NA	115048	12321875	NMR_metabo_UKBB	0.1604	0.0685	2.3396	0.0193	0.0792	0.0086	1.0293	0.0106	7.8029e-05	0.0049
met-d-XL_VLDL_C_pct	2020	Cholesterol to total lipids ratio in very large VLDL	NA	114155	12321875	NMR_metabo_UKBB	-0.2334	0.0998	-2.3375	0.0194	0.1547	0.0278	1.0632	0.0443	-0.0025	0.0076
met-c-899	2016	Cholesterol esters in medium HDL	NA	19273	11807639	kettunen_metabolites	-0.3792	0.1635	-2.3188	0.0204	0.0561	0.028	0.9996	0.0085	0.0046	0.0051
met-c-897	2016	Leucine	NA	24728	12078191	kettunen_metabolites	0.3447	0.1487	2.3175	0.0205	0.0477	0.0207	1.0076	0.0068	0.0029	0.0048
met-d-M_VLDL_CE_pct	2020	Cholesteryl esters to total lipids ratio in medium VLDL	NA	115078	12321875	NMR_metabo_UKBB	-0.2278	0.0984	-2.3164	0.0205	0.1843	0.0339	1.0721	0.0511	-0.0058	0.0078
ieu-b-7	2019	Parkinson's disease	International Parkinson's Disease Genomics Consortium	482730	17891936	neurology	-0.1453	0.0631	-2.302	0.0213	0.0162	0.0016	0.9798	0.0072	0.0077	0.0049
met-c-912	2016	Total lipids in medium VLDL	NA	19273	11820655	kettunen_metabolites	0.2257	0.098	2.3032	0.0213	0.1354	0.034	0.9868	0.0063	0.0064	0.0052
ukb-b-7007	2018	Other eye problems	MRC-IEU	461565	9851867	eye_ear	0.1657	0.0719	2.3032	0.0213	0.0094	0.0012	1.0366	0.0069	-0.0005	0.0045
met-d-M_HDL_P	2020	Concentration of medium HDL particles	NA	115078	12321875	NMR_metabo_UKBB	-0.145	0.063	-2.2997	0.0215	0.1318	0.0201	1.0928	0.0433	0.0042	0.0058
met-d-XL_VLDL_FC_pct	2020	Free cholesterol to total lipids ratio in very large VLDL	NA	114155	12321875	NMR_metabo_UKBB	-0.2393	0.1044	-2.2925	0.0219	0.1259	0.0199	1.0559	0.0293	-0.0066	0.0076
met-d-M_VLDL_FC_pct	2020	Free cholesterol to total lipids ratio in medium VLDL	NA	115078	12321875	NMR_metabo_UKBB	-0.2499	0.1094	-2.2838	0.0224	0.1478	0.0292	1.086	0.0511	-0.0036	0.0079
met-c-891	2016	Phospholipids in large VLDL	NA	21239	11722347	kettunen_metabolites	0.2426	0.1066	2.2763	0.0228	0.1143	0.0295	0.9892	0.0063	0.0063	0.005
met-c-941	2016	Mean diameter for VLDL particles	NA	19273	11820646	kettunen_metabolites	0.2428	0.1067	2.2759	0.0229	0.1327	0.0338	0.9899	0.0081	0.0033	0.0049
met-d-M_VLDL_C_pct	2020	Cholesterol to total lipids ratio in medium VLDL	NA	115078	12321875	NMR_metabo_UKBB	-0.2302	0.1012	-2.2746	0.0229	0.1753	0.0329	1.0764	0.052	-0.0059	0.0079
ukb-a-477	2017	Pain type(s) experienced in last month: Pain all over the body	Neale Lab	336650	10894596	pain_skeletal	0.2077	0.0913	2.2755	0.0229	0.0108	0.0016	0.9998	0.0069	0.0004	0.0052
met-d-M_VLDL_TG_pct	2020	Triglycerides to total lipids ratio in medium VLDL	NA	115078	12321875	NMR_metabo_UKBB	0.2427	0.1068	2.2722	0.0231	0.1629	0.0321	1.0825	0.0541	0.005	0.008
ukb-b-12930	2018	Mouth/teeth dental problems: Dentures	MRC-IEU	461113	9851867	dental	0.1118	0.0496	2.257	0.024	0.0459	0.0021	1.0679	0.0093	5.3866e-05	0.0059
ukb-b-10937	2018	Reason for glasses/contact lenses: For 'astigmatism'	MRC-IEU	460536	9851867	eye_ear	-0.1697	0.0752	-2.2562	0.0241	0.0113	0.0013	1.0552	0.0077	0.0011	0.0053
met-d-S_VLDL_PL_pct	2020	Phospholipids to total lipids ratio in small VLDL	NA	115078	12321875	NMR_metabo_UKBB	-0.2379	0.1058	-2.248	0.0246	0.1549	0.0354	1.0844	0.0652	-0.0035	0.0076
ukb-b-7478	2018	Hand grip strength (left)	MRC-IEU	461026	9851867	activity_fitness_sleep	-0.0837	0.0373	-2.2416	0.025	0.1034	0.0036	1.0668	0.0129	0.01	0.0055
ieu-b-108	2020	apolipoprotein B	UK Biobank	439214	12321875	biomarker	-0.0993	0.0443	-2.2389	0.0252	0.0896	0.0124	1.197	0.0904	0.0033	0.0066
met-d-Citrate	2020	Citrate	NA	115064	12321875	NMR_metabo_UKBB	-0.1663	0.0746	-2.2301	0.0257	0.068	0.0237	1.0791	0.0588	0.0072	0.0052
ukb-b-16254	2018	Pain type(s) experienced in last month: Knee pain	MRC-IEU	461857	9851867	pain_skeletal	0.1061	0.0477	2.2242	0.0261	0.0393	0.0019	1.0204	0.0084	-0.0019	0.0054
met-d-XL_HDL_FC	2020	Free cholesterol in very large HDL	NA	115078	12321875	NMR_metabo_UKBB	-0.1989	0.0895	-2.2234	0.0262	0.1753	0.0301	1.1088	0.0576	-0.0099	0.0077
ukb-b-19722	2018	Non-accidental death in close genetic family	MRC-IEU	144817	9851867	family_memb_health	0.2248	0.1014	2.2169	0.0266	0.0148	0.0034	1.0087	0.0064	0.0083	0.0046
ukb-b-4522	2018	Time spent using computer	MRC-IEU	360895	9851867	activity_fitness_sleep	-0.0764	0.0346	-2.2105	0.0271	0.0964	0.0035	1.0626	0.0096	0.0029	0.005
ukb-b-9571	2018	Fractured bone site(s): Wrist	MRC-IEU	460340	9851867	pain_skeletal	-0.2286	0.1034	-2.2107	0.0271	0.0069	0.0013	1.0139	0.0079	0.0066	0.0059
met-d-S_VLDL_FC_pct	2020	Free cholesterol to total lipids ratio in small VLDL	NA	115078	12321875	NMR_metabo_UKBB	-0.2303	0.1043	-2.2069	0.0273	0.1617	0.0347	1.0812	0.0608	-0.005	0.0076
ukb-a-589	2017	Diagnoses - main ICD10: S09 Other and unspecified injuries of head	Neale Lab	337199	10894596	diseases	0.3359	0.1524	2.2044	0.0275	0.0039	0.0015	0.9944	0.0063	0.0117	0.0051
met-d-L_VLDL_TG_pct	2020	Triglycerides to total lipids ratio in large VLDL	NA	115067	12321875	NMR_metabo_UKBB	0.2014	0.0917	2.1973	0.028	0.0621	0.0133	1.088	0.0471	-0.0058	0.0059
met-d-M_VLDL_PL_pct	2020	Phospholipids to total lipids ratio in medium VLDL	NA	115078	12321875	NMR_metabo_UKBB	-0.283	0.1288	-2.1971	0.028	0.1142	0.0279	1.098	0.0573	-0.0018	0.008
met-c-901	2016	Total lipids in medium HDL	NA	19273	11820655	kettunen_metabolites	-0.313	0.1436	-2.1793	0.0293	0.0628	0.0255	0.9954	0.0076	0.0061	0.0052
ukb-b-10181	2018	Eye problems/disorders: Diabetes related eye disease	MRC-IEU	150642	9851867	diseases	0.2069	0.0952	2.1737	0.0297	0.021	0.0039	1.0222	0.0093	0.0053	0.0061
met-d-XS_VLDL_TG_pct	2020	Triglycerides to total lipids ratio in very small VLDL	NA	115078	12321875	NMR_metabo_UKBB	0.2077	0.0956	2.1715	0.0299	0.1792	0.0376	1.0847	0.0631	0.0094	0.0076
met-c-892	2016	Triglycerides in large VLDL	NA	21239	11753671	kettunen_metabolites	0.231	0.1065	2.1684	0.0301	0.1097	0.0281	0.9888	0.006	0.0057	0.005
ukb-a-227	2017	Alcohol drinker status: Previous	Neale Lab	336965	10894596	alcohol	0.1661	0.0766	2.1671	0.0302	0.0134	0.0016	1.0041	0.0065	-0.0003	0.0047
met-c-839	2016	Acetate	NA	24748	12082155	kettunen_metabolites	-0.2998	0.1389	-2.1586	0.0309	0.0568	0.0182	1.0002	0.0069	0.0036	0.0048
met-c-898	2016	Total cholesterol in medium HDL	NA	21558	11864118	kettunen_metabolites	-0.3227	0.1501	-2.1498	0.0316	0.0565	0.0244	0.9979	0.0085	0.0033	0.0052
met-c-903	2016	Phospholipids in medium HDL	NA	21558	11871422	kettunen_metabolites	-0.2698	0.1255	-2.1492	0.0316	0.0683	0.0228	0.9942	0.0073	0.0064	0.0053
ukb-b-6011	2018	Duration of fitness test	MRC-IEU	68426	9851867	activity_fitness_sleep	-0.278	0.1299	-2.1402	0.0323	0.0206	0.0066	1.0044	0.0065	0.0032	0.0043
met-d-XL_VLDL_TG_pct	2020	Triglycerides to total lipids ratio in very large VLDL	NA	114155	12321875	NMR_metabo_UKBB	0.242	0.1131	2.1389	0.0324	0.1253	0.0261	1.0724	0.0469	0.0041	0.0078
ukb-b-12019	2018	Peak expiratory flow (PEF)	MRC-IEU	421986	9851867	lung_function	-0.0977	0.0458	-2.1308	0.0331	0.0881	0.0041	1.0674	0.0128	0.005	0.0065
met-c-930	2016	Concentration of small VLDL particles	NA	19273	11820641	kettunen_metabolites	0.1954	0.0928	2.1064	0.0352	0.1436	0.0373	0.9918	0.0076	0.0081	0.0053
met-d-Ala	2020	Alanine	NA	115074	12321875	NMR_metabo_UKBB	0.1094	0.0524	2.0897	0.0366	0.0826	0.0105	1.013	0.0097	-0.0006	0.0046
ukb-a-590	2017	Diagnoses - main ICD10: S52 Fracture of forearm	Neale Lab	337199	10894596	diseases	-0.2702	0.1294	-2.0885	0.0368	0.0064	0.0017	0.9977	0.0066	-0.0078	0.0058
met-d-IDL_FC_pct	2020	Free cholesterol to total lipids ratio in IDL	NA	115078	12321875	NMR_metabo_UKBB	-0.1766	0.0849	-2.0809	0.0374	0.1068	0.0199	1.0359	0.0238	0.0002	0.0061
ukb-b-15378	2018	Had other major operations	MRC-IEU	248845	9851867	diseases	0.142	0.0683	2.0783	0.0377	0.0307	0.0023	1.0115	0.0065	-0.0033	0.0049
ukb-b-8764	2018	Types of physical activity in last 4 weeks: Other exercises (eg: swimming, cycling, keep fit, bowling)	MRC-IEU	460376	9851867	activity_fitness_sleep	-0.0906	0.0437	-2.0712	0.0383	0.0433	0.002	1.034	0.0086	-0.008	0.0052
ukb-b-10215	2018	Hand grip strength (right)	MRC-IEU	461089	9851867	activity_fitness_sleep	-0.0792	0.0383	-2.0656	0.0389	0.1032	0.0036	1.0696	0.013	0.0117	0.0053
met-c-910	2016	Cholesterol esters in medium VLDL	NA	19273	11820655	kettunen_metabolites	0.1886	0.0914	2.0641	0.039	0.1464	0.0375	0.9875	0.0076	0.0073	0.0052
ukb-b-14926	2018	Types of transport used (excluding work): Walk	MRC-IEU	460491	9851867	activity_fitness_sleep	-0.1128	0.0548	-2.0593	0.0395	0.0339	0.0019	1.0555	0.0084	0.0025	0.0057
met-d-Leu	2020	Leucine	NA	115074	12321875	NMR_metabo_UKBB	0.1588	0.0774	2.0517	0.0402	0.0682	0.0084	1.0106	0.0088	0.0004	0.0053
met-c-938	2016	Tyrosine	NA	24925	12090785	kettunen_metabolites	0.2669	0.1306	2.0443	0.0409	0.0744	0.0274	0.9979	0.0069	3.283e-05	0.0048
ukb-a-567	2017	Diagnoses - main ICD10: M24 Other specific joint derangements	Neale Lab	337199	10894596	diseases	0.311	0.1526	2.0381	0.0415	0.003	0.0013	0.9904	0.0061	0.005	0.0046
ukb-b-13423	2018	Breastfed as a baby	MRC-IEU	352094	9851867	infancy_puberty	-0.1241	0.0609	-2.0377	0.0416	0.0261	0.0019	1.0911	0.0078	0.0042	0.0053
met-c-932	2016	Triglycerides in small VLDL	NA	21558	11859725	kettunen_metabolites	0.2088	0.1028	2.0303	0.0423	0.1159	0.0352	0.9944	0.0071	0.0062	0.0052
met-d-S_LDL_TG_pct	2020	Triglycerides to total lipids ratio in small LDL	NA	115078	12321875	NMR_metabo_UKBB	0.1857	0.092	2.0175	0.0436	0.1648	0.0342	1.084	0.0611	0.0043	0.0071
met-c-857	2016	Omega-7, omega-9 and saturated fatty acids	NA	13506	11412520	kettunen_metabolites	0.2989	0.1482	2.017	0.0437	0.0783	0.043	0.9979	0.0078	0.0043	0.0048
met-d-L_VLDL_C_pct	2020	Cholesterol to total lipids ratio in large VLDL	NA	115067	12321875	NMR_metabo_UKBB	-0.2451	0.1216	-2.0161	0.0438	0.0953	0.0197	1.0883	0.0448	0.0004	0.0076
met-d-L_HDL_TG_pct	2020	Triglycerides to total lipids ratio in large HDL	NA	115078	12321875	NMR_metabo_UKBB	0.1424	0.0707	2.0136	0.044	0.1911	0.0366	1.0828	0.0493	0.0049	0.0065
met-d-S_HDL_CE_pct	2020	Cholesteryl esters to total lipids ratio in small HDL	NA	115078	12321875	NMR_metabo_UKBB	-0.1467	0.073	-2.0099	0.0444	0.0973	0.0252	1.0746	0.0604	0.0044	0.0055
met-c-902	2016	Concentration of medium HDL particles	NA	19273	11820655	kettunen_metabolites	-0.2753	0.1372	-2.0062	0.0448	0.0666	0.0253	0.9937	0.0073	0.0063	0.0052
met-c-929	2016	Total lipids in small VLDL	NA	19273	11817034	kettunen_metabolites	0.1882	0.094	2.002	0.0453	0.1371	0.0371	0.9935	0.0078	0.0089	0.0053
ukb-b-1070	2018	Average weekly fortified wine intake	MRC-IEU	327563	9851867	alcohol	-0.1845	0.0924	-1.997	0.0458	0.0123	0.0015	1.0451	0.006	-0.004	0.0056
met-d-Glucose	2020	Glucose	NA	114867	12321875	NMR_metabo_UKBB	0.1515	0.0761	1.9911	0.0465	0.0552	0.0097	1.0421	0.0087	-0.0018	0.0049
met-d-PUFA_by_MUFA	2020	Ratio of polyunsaturated fatty acids to monounsaturated fatty acids	NA	114999	12321875	NMR_metabo_UKBB	-0.1472	0.0741	-1.9854	0.0471	0.195	0.024	1.0325	0.0213	-0.008	0.0068
met-d-M_LDL_FC_pct	2020	Free cholesterol to total lipids ratio in medium LDL	NA	115078	12321875	NMR_metabo_UKBB	-0.159	0.0807	-1.971	0.0487	0.2028	0.0373	1.0546	0.0497	-0.0049	0.0072
ukb-b-11025	2018	Transport type for commuting to job workplace: Car/motor vehicle	MRC-IEU	245364	9851867	activity_fitness_sleep	0.1478	0.075	1.9713	0.0487	0.0245	0.0024	1.0827	0.0071	0.0026	0.0049
ukb-b-5776	2018	Daytime dozing / sleeping (narcolepsy)	MRC-IEU	460913	9851867	activity_fitness_sleep	0.0806	0.0409	1.9703	0.0488	0.0474	0.0022	1.0179	0.0084	-0.0017	0.0051
met-d-TG_by_PG	2020	Ratio of triglycerides to phosphoglycerides	NA	114999	12321875	NMR_metabo_UKBB	0.1352	0.0687	1.9687	0.049	0.2234	0.0334	1.0417	0.0226	0.0049	0.0066
ieu-a-982	2015	Lumbar spine bone mineral density	GEFOS	28498	10582867	pain_skeletal	0.1385	0.0704	1.968	0.0491	0.2068	0.024	0.9768	0.0081	0.0039	0.0047
ieu-a-1040	2013	Difference in height between adolescence and adulthood	EGG	9228	2401290	anthropometry	-0.2515	0.128	-1.9654	0.0494	0.2078	0.0499	0.9813	0.0068	0.0034	0.0053
met-d-L_LDL_PL_pct	2020	Phospholipids to total lipids ratio in large LDL	NA	115078	12321875	NMR_metabo_UKBB	0.1465	0.0747	1.9605	0.0499	0.0681	0.0152	1.0891	0.0517	-0.0074	0.0051
ukb-b-9433	2018	Age started oral contraceptive pill	MRC-IEU	198213	9851867	gynecology_fertility	-0.1139	0.0583	-1.9547	0.0506	0.0454	0.0034	1.0324	0.0071	0.0028	0.0046
met-d-S_HDL_TG_pct	2020	Triglycerides to total lipids ratio in small HDL	NA	115078	12321875	NMR_metabo_UKBB	0.1225	0.0633	1.936	0.0529	0.2097	0.0356	1.0722	0.0378	0.0061	0.0061
ukb-b-2091	2018	Noisy workplace	MRC-IEU	151624	9851867	work_stress	0.1077	0.0559	1.9249	0.0542	0.0589	0.004	1.0351	0.0063	0.0005	0.0048
met-c-915	2016	Triglycerides in medium VLDL	NA	21241	11766530	kettunen_metabolites	0.2136	0.1114	1.9169	0.0553	0.0956	0.0299	0.9984	0.0061	0.0076	0.0051
met-c-894	2016	Lactate	NA	24871	12078471	kettunen_metabolites	0.4129	0.2166	1.9058	0.0567	0.0252	0.0178	1.0099	0.0064	0.0051	0.0043
met-c-909	2016	Total cholesterol in medium VLDL	NA	21551	11871461	kettunen_metabolites	0.1794	0.0943	1.902	0.0572	0.1211	0.035	0.9929	0.0072	0.0073	0.0052
met-c-919	2016	Phenylalanine	NA	22663	12042964	kettunen_metabolites	0.2547	0.1345	1.8934	0.0583	0.0572	0.0213	1.0024	0.0068	0.0106	0.0049
ukb-b-4733	2018	Number of operations, self-reported	MRC-IEU	462933	9851867	diseases	0.0982	0.0523	1.8756	0.0607	0.0361	0.0018	1.0575	0.0084	-0.0003	0.0055
ukb-a-552	2017	Diagnoses - main ICD10: K50 Crohn's disease [regional enteritis]	Neale Lab	337199	10894596	diseases	0.2485	0.1326	1.8742	0.0609	0.0042	0.0014	1.0026	0.0067	0.0078	0.0046
met-d-S_VLDL_TG_pct	2020	Triglycerides to total lipids ratio in small VLDL	NA	115078	12321875	NMR_metabo_UKBB	0.2315	0.1238	1.8699	0.0615	0.1339	0.0368	1.0934	0.071	0.0046	0.0082
ukb-d-2664_1	2018	Reason for reducing amount of alcohol drunk: Illness or ill health	NA	134033	13179191	alcohol	0.2625	0.1406	1.8668	0.0619	0.0104	0.0033	1.008	0.0065	-0.0015	0.0049
ukb-d-N92	2018	Diagnoses - main ICD10: N92 Excessive, frequent and irregular menstruation	NA	361194	12983417	gynecology_fertility	0.2234	0.1197	1.8665	0.062	0.0069	0.0015	1.0039	0.0068	-0.0045	0.005
met-c-944	2016	Free cholesterol in very large HDL	NA	21542	11871391	kettunen_metabolites	-0.2975	0.1596	-1.8637	0.0624	0.0488	0.0253	1.014	0.0133	0.0027	0.0048
ukb-b-2002	2018	Job involves heavy manual or physical work	MRC-IEU	263615	9851867	activity_fitness_sleep	0.0846	0.0454	1.8633	0.0624	0.08	0.0038	1.045	0.0087	0.006	0.0056
ukb-b-929	2018	Frequency of tiredness / lethargy in last 2 weeks	MRC-IEU	449019	9851867	mood_behaviour	0.0762	0.041	1.8574	0.0632	0.0596	0.0025	1.0366	0.0088	0.004	0.0052
met-c-945	2016	Total lipids in very large HDL	NA	19273	11798042	kettunen_metabolites	-0.2777	0.1501	-1.8503	0.0643	0.0583	0.0273	1.0156	0.0144	0.0009	0.0049
ukb-b-11465	2018	Reason for glasses/contact lenses: For a 'squint' or 'turn' in an eye since childhood (called 'strabismus')	MRC-IEU	460536	9851867	eye_ear	0.2268	0.1228	1.8468	0.0648	0.0057	0.0012	0.9989	0.0104	-0.0174	0.0074
ukb-b-4801	2018	Number of unsuccessful stop-smoking attempts	MRC-IEU	104420	9851867	smoking	-0.1516	0.0821	-1.846	0.0649	0.0477	0.0058	1.0217	0.0074	0.0043	0.0051
met-d-S_HDL_FC	2020	Free cholesterol in small HDL	NA	115078	12321875	NMR_metabo_UKBB	-0.1272	0.0691	-1.8421	0.0655	0.1261	0.0187	1.015	0.0188	0.0161	0.0063
ukb-b-2535	2018	Falls in the last year	MRC-IEU	461725	9851867	activity_fitness_sleep	0.0873	0.0476	1.8348	0.0665	0.0318	0.0017	1.0105	0.0085	-0.0044	0.0051
met-c-914	2016	Phospholipids in medium VLDL	NA	21240	11766530	kettunen_metabolites	0.1832	0.0999	1.833	0.0668	0.1095	0.0332	0.9963	0.0066	0.0087	0.0051
ebi-a-GCST003367	2016	circulating leptin levels	NA	33987	2457011	biomarker	0.1755	0.0959	1.8303	0.0672	0.095	0.015	0.9972	0.0066	0.0072	0.0049
ieu-a-836	2013	College completion	SSGAC	95427	2321511	education_intelligence	-0.1274	0.0698	-1.8263	0.0678	0.1054	0.0074	1.0201	0.0085	-0.0083	0.0063
ieu-a-1070	2015	Sitting height ratio	NA	21590	7710729	anthropometry	0.1389	0.0762	1.8223	0.0684	0.224	0.0277	0.9787	0.0073	-0.0049	0.0056
met-d-M_HDL_TG_pct	2020	Triglycerides to total lipids ratio in medium HDL	NA	115078	12321875	NMR_metabo_UKBB	0.1164	0.0644	1.8063	0.0709	0.1911	0.0353	1.0822	0.0478	0.0056	0.0061
ukb-b-16235	2018	Reason for glasses/contact lenses: For just reading/near work as you are getting older (called 'presbyopia')	MRC-IEU	460536	9851867	eye_ear	-0.2618	0.1451	-1.804	0.0712	0.0031	0.0012	1.1707	0.0076	0.0021	0.005
ukb-b-17579	2018	Why reduced smoking: Doctor's advice	MRC-IEU	14951	9851867	smoking	0.5974	0.3314	1.8029	0.0714	0.0441	0.0454	1.0043	0.0109	-0.0027	0.0073
ebi-a-GCST005581	2012	Primary biliary cirrhosis	NA	11375	119756	diseases	0.2418	0.1343	1.8008	0.0717	3.4463	0.6707	1.1623	0.0744	-0.0455	0.0333
met-d-M_HDL_L	2020	Total lipids in medium HDL	NA	115078	12321875	NMR_metabo_UKBB	-0.1185	0.066	-1.7936	0.0729	0.1238	0.0203	1.0937	0.0466	0.0042	0.0059
ukb-d-4803_11	2018	Tinnitus: Yes, now most or all of the time	NA	117882	12817923	eye_ear	-0.1406	0.0786	-1.7885	0.0737	0.0305	0.0041	1.0047	0.0068	0.0115	0.0043
met-d-L_HDL_FC_pct	2020	Free cholesterol to total lipids ratio in large HDL	NA	115078	12321875	NMR_metabo_UKBB	-0.2006	0.1134	-1.7691	0.0769	0.145	0.0369	1.132	0.0772	-0.0077	0.0082
ukb-b-1997	2018	Number of older siblings	MRC-IEU	133020	9851867	family_memb_health	0.2366	0.1344	1.76	0.0784	0.0124	0.0037	1.0529	0.0064	-0.0052	0.0044
met-c-911	2016	Free cholesterol in medium VLDL	NA	21240	11766527	kettunen_metabolites	0.1759	0.1	1.7587	0.0786	0.1082	0.0332	0.9959	0.0067	0.007	0.0052
met-c-934	2016	Serum total triglycerides	NA	21545	11871391	kettunen_metabolites	0.1697	0.0967	1.7551	0.0792	0.1223	0.0356	0.9922	0.0073	0.0085	0.0053
ukb-a-591	2017	Diagnoses - main ICD10: S66 Injury of muscle and tendon at wrist and hand level	Neale Lab	337199	10894596	diseases	-0.3048	0.1742	-1.7495	0.0802	0.0027	0.0012	0.9961	0.0061	-0.0096	0.0046
met-d-His	2020	Histidine	NA	114895	12321875	NMR_metabo_UKBB	-0.2083	0.1199	-1.7364	0.0825	0.0277	0.0064	1.0271	0.01	0.0052	0.0058
ukb-b-7337	2018	Types of physical activity in last 4 weeks: Walking for pleasure (not as a means of transport)	MRC-IEU	460376	9851867	activity_fitness_sleep	-0.0784	0.0454	-1.7258	0.0844	0.0365	0.0019	1.058	0.0076	-0.0072	0.005
ieu-a-301	2013	Total cholesterol	GLGC	187365	2446982	biomarker	-0.0989	0.0574	-1.7247	0.0846	0.0707	0.0211	0.9559	0.0664	0.0042	0.0057
ukb-b-14961	2018	Other serious medical condition/disability diagnosed by doctor	MRC-IEU	454253	9851867	diseases	0.094	0.0548	1.7148	0.0864	0.0249	0.0014	1.0231	0.0068	0.0053	0.0051
met-d-M_VLDL_L	2020	Total lipids in medium VLDL	NA	115078	12321875	NMR_metabo_UKBB	-0.1077	0.0631	-1.7078	0.0877	0.1293	0.0251	1.0406	0.0322	0.0123	0.0064
met-d-Acetate	2020	Acetate	NA	115046	12321875	NMR_metabo_UKBB	-0.1626	0.0963	-1.6886	0.0913	0.0469	0.0103	1.0089	0.0102	-0.0041	0.0049
met-d-XL_HDL_TG_pct	2020	Triglycerides to total lipids ratio in very large HDL	NA	115053	12321875	NMR_metabo_UKBB	0.1244	0.0737	1.6881	0.0914	0.2143	0.0354	1.053	0.0372	0.0107	0.0071
ukb-a-559	2017	Diagnoses - main ICD10: K80 Cholelithiasis	Neale Lab	337199	10894596	diseases	0.1834	0.1087	1.6863	0.0917	0.0095	0.0019	1.022	0.0079	-0.0005	0.0047
ukb-b-17601	2018	Mouth/teeth dental problems: None of the above	MRC-IEU	461113	9851867	dental	-0.084	0.0499	-1.6839	0.0922	0.036	0.0017	1.0399	0.0088	-0.0035	0.0053
ukb-a-582	2017	Diagnoses - main ICD10: R10 Abdominal and pelvic pain	Neale Lab	337199	10894596	diseases	0.1347	0.08	1.6828	0.0924	0.012	0.0016	0.9961	0.007	-0.0004	0.0048
met-d-LDL_size	2020	Average diameter for LDL particles	NA	115078	12321875	NMR_metabo_UKBB	-0.1819	0.1084	-1.6773	0.0935	0.0694	0.0133	1.0319	0.0244	-0.0028	0.0064
ukb-b-4210	2018	Frequency of light DIY in last 4 weeks	MRC-IEU	228298	9851867	activity_fitness_sleep	-0.1073	0.0643	-1.6679	0.0953	0.0254	0.0024	1.0312	0.0068	0.006	0.0043
ukb-b-18275	2018	Hearing difficulty/problems with background noise	MRC-IEU	453482	9851867	eye_ear	-0.0638	0.0383	-1.6651	0.0959	0.0512	0.002	1.0226	0.0085	0.0092	0.0052
ukb-a-528	2017	Diagnoses - main ICD10: G56 Mononeuropathies of upper limb	Neale Lab	337199	10894596	diseases	0.1315	0.0791	1.6623	0.0965	0.0135	0.0019	1.0092	0.0071	-0.0032	0.0051
ieu-b-4822	2022	Age at menarche	Within family GWAS consortium	29346	7890254	gynecology_fertility	-0.1106	0.0666	-1.6595	0.097	0.2196	0.0235	1.0853	0.0082	-0.0054	0.0048
met-d-XL_HDL_PL_pct	2020	Phospholipids to total lipids ratio in very large HDL	NA	115053	12321875	NMR_metabo_UKBB	-0.1133	0.0684	-1.6566	0.0976	0.1482	0.0195	1.0949	0.0508	-0.0132	0.0066
ukb-b-8013	2018	Length of working week for main job	MRC-IEU	260069	9851867	work_stress	0.1221	0.0738	1.6543	0.0981	0.02	0.002	1.0276	0.0062	-0.0054	0.0045
ukb-b-223	2018	Current tobacco smoking	MRC-IEU	462434	9851867	smoking	0.0727	0.044	1.6513	0.0987	0.053	0.0023	1.04	0.0094	-0.0082	0.0052
met-d-MUFA_pct	2020	Ratio of monounsaturated fatty acids to total fatty acids	NA	114999	12321875	NMR_metabo_UKBB	0.1264	0.0766	1.6504	0.0989	0.2107	0.0286	1.0375	0.0246	0.0096	0.007
met-d-S_LDL_FC_pct	2020	Free cholesterol to total lipids ratio in small LDL	NA	115078	12321875	NMR_metabo_UKBB	-0.1454	0.0883	-1.6464	0.0997	0.1713	0.0371	1.0653	0.0599	-0.0031	0.0072
met-c-923	2016	Triglycerides in small HDL	NA	21558	11871440	kettunen_metabolites	0.2175	0.1325	1.642	0.1006	0.0657	0.0276	0.9978	0.008	0.0115	0.0049
met-d-IDL_PL_pct	2020	Phospholipids to total lipids ratio in IDL	NA	115078	12321875	NMR_metabo_UKBB	0.1182	0.0725	1.6297	0.1032	0.0655	0.0208	1.0694	0.0532	-0.0091	0.0052
ukb-b-469	2018	Number of cigarettes currently smoked daily (current cigarette smokers)	MRC-IEU	33229	9851867	smoking	-0.131	0.081	-1.6182	0.1056	0.1047	0.0208	1.0156	0.0063	0.0089	0.005
met-d-XXL_VLDL_TG	2020	Triglycerides in chylomicrons and extremely large VLDL	NA	115078	12321875	NMR_metabo_UKBB	0.1256	0.0777	1.6155	0.1062	0.1703	0.026	1.0229	0.0241	0.0005	0.0068
met-c-848	2016	Average number of methylene groups in a fatty acid chain	NA	19021	11674953	kettunen_metabolites	0.4792	0.2976	1.6102	0.1073	0.0308	0.025	1.017	0.0081	-0.0025	0.0048
ieu-b-117	2011	HOMA-B	MAGIC	36466	2454220	biomarker	0.1731	0.1075	1.6101	0.1074	0.0906	0.0137	0.9881	0.0066	0.0054	0.0053
met-d-GlycA	2020	Glycoprotein acetyls	NA	115078	12321875	NMR_metabo_UKBB	0.0979	0.0609	1.6077	0.1079	0.1728	0.0258	1.0114	0.0184	0.012	0.0057
ukb-a-527	2017	Diagnoses - main ICD10: G47 Sleep disorders	Neale Lab	337199	10894596	diseases	0.1893	0.1183	1.6005	0.1095	0.0065	0.0014	0.9924	0.0068	0.0029	0.0048
ukb-b-7872	2018	Mouth/teeth dental problems: Bleeding gums	MRC-IEU	461113	9851867	dental	0.091	0.0569	1.5999	0.1096	0.0222	0.0014	1.0207	0.0072	2.9514e-05	0.0048
ukb-b-4655	2018	Frequency of walking for pleasure in last 4 weeks	MRC-IEU	328320	9851867	activity_fitness_sleep	0.0916	0.0573	1.5979	0.1101	0.0342	0.002	1.0139	0.0077	0.0024	0.0051
ukb-b-3502	2018	Frequency of other exercises in last 4 weeks	MRC-IEU	220207	9851867	activity_fitness_sleep	0.1261	0.0792	1.5909	0.1116	0.0216	0.0024	1.0061	0.0059	-0.0133	0.005
ukb-d-30110_irnt	2018	Platelet distribution width	NA	350470	13586285	biomarker	0.0854	0.0537	1.5893	0.112	0.1939	0.0224	1.1961	0.0694	-0.0102	0.0088
met-d-VLDL_P	2020	Concentration of VLDL particles	NA	115078	12321875	NMR_metabo_UKBB	-0.0894	0.0563	-1.5889	0.1121	0.1338	0.0243	1.048	0.0297	0.0109	0.0059
met-d-XL_VLDL_PL_pct	2020	Phospholipids to total lipids ratio in very large VLDL	NA	114155	12321875	NMR_metabo_UKBB	-0.1148	0.0726	-1.5823	0.1136	0.0576	0.0124	1.0652	0.0352	-0.0028	0.0053
ukb-a-519	2017	Diagnoses - main ICD10: C50 Malignant neoplasm of breast	Neale Lab	337199	10894596	diseases	-0.129	0.0822	-1.5699	0.1164	0.0088	0.0017	1.0028	0.0075	-0.0032	0.0044
met-d-ApoB_by_ApoA1	2020	Ratio of apolipoprotein B to apolipoprotein A1	NA	115078	12321875	NMR_metabo_UKBB	-0.1171	0.0746	-1.5689	0.1167	0.0734	0.0282	1.1318	0.0739	0.0062	0.0059
ieu-b-24	2019	Age Of Smoking Initiation	GWAS and Sequencing Consortium of Alcohol and Nicotine use	341427	11894779	smoking	-0.0792	0.0505	-1.5682	0.1168	0.0363	0.0022	0.9787	0.007	-0.0025	0.0046
met-d-Unsaturation	2020	Degree of unsaturation	NA	114999	12321875	NMR_metabo_UKBB	-0.1068	0.0684	-1.5613	0.1185	0.1283	0.0138	1.0701	0.0493	-0.0066	0.0063
ukb-b-18162	2018	Illness, injury, bereavement, stress in last 2 years: Serious illness, injury or assault to yourself	MRC-IEU	459742	9851867	work_stress	0.1095	0.0705	1.5531	0.1204	0.0143	0.0013	1.018	0.0062	0.0006	0.0047
ukb-b-2830	2018	Financial situation satisfaction	MRC-IEU	152153	9851867	work_stress	0.0986	0.0636	1.5496	0.1212	0.0562	0.0041	1.042	0.0072	-0.001	0.0045
ukb-a-550	2017	Diagnoses - main ICD10: K43 Ventral hernia	Neale Lab	337199	10894596	diseases	0.1633	0.1057	1.5453	0.1223	0.0057	0.0013	0.991	0.0063	0.0042	0.004
ukb-a-226	2017	Alcohol drinker status: Never	Neale Lab	336965	10894596	alcohol	0.1256	0.0817	1.5369	0.1243	0.0142	0.0016	1.0189	0.0067	0.0006	0.0047
ukb-d-M25	2018	Diagnoses - main ICD10: M25 Other joint disorders, not elsewhere classified	NA	361194	12784029	diseases	0.1971	0.1286	1.5323	0.1254	0.0042	0.0013	1.01	0.006	-0.003	0.0046
ieu-a-1185	2017	Autism Spectrum Disorder	iPSYCH-PGC	46351	9112386	neurology	-0.104	0.0679	-1.531	0.1258	0.2023	0.0151	0.9995	0.0079	0.0117	0.0061
met-d-XS_VLDL_FC_pct	2020	Free cholesterol to total lipids ratio in very small VLDL	NA	115078	12321875	NMR_metabo_UKBB	-0.175	0.1149	-1.5236	0.1276	0.0873	0.023	1.0755	0.0445	-0.0046	0.0072
ieu-a-996	2014	Eczema	EAGLE	40835	11059641	diseases	0.1595	0.1049	1.521	0.1283	0.0681	0.0158	1.0248	0.0069	-0.0107	0.0049
ukb-b-13160	2018	Father still alive	MRC-IEU	450333	9851867	family_memb_health	-0.1419	0.0938	-1.5125	0.1304	0.0071	0.0012	1.0725	0.0069	-0.002	0.0049
ukb-d-30090_irnt	2018	Platelet crit	NA	350471	13586285	biomarker	0.0509	0.0337	1.5112	0.1307	0.2114	0.0172	1.2079	0.0359	-0.0043	0.0065
met-c-854	2016	Description of average fatty acid chain length, not actual carbon number	NA	13476	11409868	kettunen_metabolites	-0.2092	0.1393	-1.5014	0.1332	0.0986	0.0349	0.9844	0.0066	0.0011	0.0049
ukb-d-2664_2	2018	Reason for reducing amount of alcohol drunk: Doctor's advice	NA	134033	11142258	alcohol	0.2591	0.1729	1.4991	0.1338	0.0071	0.0035	0.9974	0.0057	0.0023	0.0046
ukb-b-12648	2018	Vitamin and mineral supplements: Vitamin D	MRC-IEU	460351	9851867	drugs_supplements	-0.1445	0.0966	-1.4969	0.1344	0.0068	0.0012	1.0185	0.0072	-0.0004	0.0047
met-c-933	2016	Serum total cholesterol	NA	21491	11855845	kettunen_metabolites	-0.2227	0.1496	-1.4887	0.1366	0.0641	0.0372	1.0213	0.0151	0.0195	0.0053
ukb-a-546	2017	Diagnoses - main ICD10: K22 Other diseases of oesophagus	Neale Lab	337199	10894596	diseases	0.2429	0.1647	1.4751	0.1402	0.0041	0.0015	1.0051	0.0066	0.0016	0.005
met-c-946	2016	Concentration of very large HDL particles	NA	19273	11820632	kettunen_metabolites	-0.1844	0.1257	-1.4673	0.1423	0.068	0.0264	1.0007	0.0144	-0.0025	0.0049
ukb-b-17738	2018	Fractured bone site(s): Other bones	MRC-IEU	460340	9851867	pain_skeletal	-0.1178	0.0806	-1.4617	0.1438	0.0089	0.0013	1.013	0.0064	0.0055	0.0046
ukb-b-10011	2018	Townsend deprivation index at recruitment	MRC-IEU	462464	9851867	work_stress	0.0819	0.0563	1.4545	0.1458	0.0325	0.0017	1.1373	0.0084	-0.0074	0.0051
ieu-a-1102	2015	Chronic kidney disease	CKDGen	117165	2191877	diseases	0.1668	0.1154	1.4458	0.1482	0.0183	0.0059	1.0168	0.0088	-0.0018	0.0055
ukb-a-537	2017	Diagnoses - main ICD10: I80 Phlebitis and thrombophlebitis	Neale Lab	337199	10894596	diseases	0.1582	0.1094	1.4459	0.1482	0.0076	0.0016	0.9958	0.0079	-0.0006	0.005
ukb-b-12510	2018	Diagnoses - main ICD10: R69 Unknown and unspecified causes of morbidity	MRC-IEU	463010	9851867	diseases	0.182	0.1263	1.4407	0.1497	0.0037	0.001	1.0114	0.0073	-0.0028	0.0049
ukb-b-13704	2018	Blood clot, DVT, bronchitis, emphysema, asthma, rhinitis, eczema, allergy diagnosed by doctor: Blood clot in the lung	MRC-IEU	462013	9851867	diseases	0.1636	0.1142	1.4317	0.1522	0.0056	0.0012	1.0072	0.0085	-0.0103	0.0062
ukb-b-18105	2018	Had menopause	MRC-IEU	211114	9851867	gynecology_fertility	-0.1144	0.0803	-1.4237	0.1545	0.0199	0.0033	1.0452	0.0072	0.0034	0.0044
ukb-a-335	2017	Sodium in urine	Neale Lab	326831	10894596	biomarker	0.0759	0.0533	1.4231	0.1547	0.0699	0.003	1.0335	0.0089	-0.0029	0.0061
ukb-a-595	2017	Diagnoses - main ICD10: Z47 Other orthopaedic follow-up care	Neale Lab	337199	10894596	diseases	-0.2153	0.1533	-1.4049	0.1601	0.0033	0.0012	0.9978	0.0063	-0.0081	0.0043
ukb-b-16207	2018	Blood clot, DVT, bronchitis, emphysema, asthma, rhinitis, eczema, allergy diagnosed by doctor: Emphysema/chronic bronchitis	MRC-IEU	462013	9851867	diseases	0.1355	0.0967	1.4018	0.161	0.0122	0.0013	1.0063	0.007	-0.0017	0.0064
met-d-XXL_VLDL_L	2020	Total lipids in chylomicrons and extremely large VLDL	NA	115078	12321875	NMR_metabo_UKBB	0.1071	0.077	1.3923	0.1638	0.1835	0.0286	1.0247	0.0269	0.0033	0.007
ukb-b-8329	2018	Eye problems/disorders: Cataract	MRC-IEU	150642	9851867	diseases	0.125	0.0899	1.3907	0.1643	0.0223	0.0031	1.0182	0.0061	-0.0027	0.005
met-d-XXL_VLDL_PL	2020	Phospholipids in chylomicrons and extremely large VLDL	NA	115078	12321875	NMR_metabo_UKBB	0.1051	0.0763	1.3784	0.1681	0.1962	0.0324	1.0318	0.0329	0.0049	0.007
met-c-928	2016	Free cholesterol in small VLDL	NA	21559	11850620	kettunen_metabolites	0.139	0.101	1.3766	0.1686	0.1044	0.034	1.0013	0.0085	0.0096	0.0052
met-c-931	2016	Phospholipids in small VLDL	NA	21551	11866342	kettunen_metabolites	0.1331	0.0967	1.3764	0.1687	0.1121	0.0353	0.9994	0.0082	0.0094	0.0053
ieu-b-4877	2019	smoking initiation	GSCAN	607291	11802365	smoking	0.0531	0.0387	1.3723	0.17	0.0721	0.0025	0.8845	0.0095	-0.0108	0.0057
ukb-a-558	2017	Diagnoses - main ICD10: K76 Other diseases of liver	Neale Lab	337199	10894596	diseases	0.2208	0.1613	1.3689	0.171	0.0033	0.0012	0.9956	0.0058	-0.0011	0.0048
met-d-S_HDL_TG	2020	Triglycerides in small HDL	NA	115078	12321875	NMR_metabo_UKBB	0.0951	0.0695	1.3681	0.1713	0.2163	0.0349	1.04	0.032	0.0108	0.007
ukb-b-7663	2018	Types of physical activity in last 4 weeks: Strenuous sports	MRC-IEU	460376	9851867	activity_fitness_sleep	-0.0606	0.0443	-1.367	0.1716	0.0232	0.0014	1.0188	0.0075	-0.0092	0.0047
ukb-a-333	2017	Creatinine (enzymatic) in urine	Neale Lab	327525	10894596	biomarker	0.0644	0.0472	1.3651	0.1722	0.0648	0.0029	1.0225	0.0082	-0.0022	0.0055
met-d-L_VLDL_PL_pct	2020	Phospholipids to total lipids ratio in large VLDL	NA	115067	12321875	NMR_metabo_UKBB	0.0727	0.0533	1.3626	0.173	0.1541	0.0233	1.0855	0.0474	0.0091	0.0055
ukb-b-13346	2018	Fractured/broken bones in last 5 years	MRC-IEU	460389	9851867	pain_skeletal	-0.0839	0.0617	-1.3588	0.1742	0.0191	0.0018	1.0138	0.0079	-0.0008	0.0048
met-d-XXL_VLDL_P	2020	Concentration of chylomicrons and extremely large VLDL particles	NA	115078	12321875	NMR_metabo_UKBB	0.1013	0.0748	1.3538	0.1758	0.1896	0.03	1.025	0.0275	0.0049	0.0069
met-d-XL_HDL_TG	2020	Triglycerides in very large HDL	NA	115078	12321875	NMR_metabo_UKBB	-0.0846	0.0625	-1.353	0.176	0.1188	0.0234	1.056	0.046	0.0058	0.0055
met-c-948	2016	Triglycerides in very large HDL	NA	21536	11871386	kettunen_metabolites	-0.1471	0.1089	-1.3517	0.1765	0.0903	0.0252	1.0127	0.0269	0.0051	0.005
ukb-b-11075	2018	Mineral and other dietary supplements: Fish oil (including cod liver oil)	MRC-IEU	461384	9851867	drugs_supplements	-0.0908	0.068	-1.3353	0.1818	0.0252	0.0015	1.0236	0.0072	-0.0029	0.0055
ukb-b-9667	2018	Illness, injury, bereavement, stress in last 2 years: Financial difficulties	MRC-IEU	459742	9851867	work_stress	0.065	0.049	1.3264	0.1847	0.034	0.0018	1.0539	0.0082	-7.0136e-05	0.0048
ukb-b-17685	2018	Maternal smoking around birth	MRC-IEU	397732	9851867	smoking	0.064	0.0485	1.319	0.1872	0.0469	0.0024	1.0988	0.0094	-0.0053	0.0052
ukb-b-5436	2018	Loud music exposure frequency	MRC-IEU	150898	9851867	eye_ear	-0.0964	0.0732	-1.3181	0.1875	0.0324	0.0036	1.0146	0.0071	0.0029	0.0047
met-c-956	2016	Triglycerides in very small VLDL	NA	19273	11820655	kettunen_metabolites	0.1232	0.0936	1.3169	0.1879	0.1342	0.0369	0.9993	0.0095	0.0103	0.0052
ukb-b-15695	2018	Ever had prostate specific antigen (PSA) test	MRC-IEU	200410	9851867	diseases	-0.094	0.0715	-1.3146	0.1886	0.032	0.0028	1.027	0.0071	0.0032	0.0049
ukb-b-12386	2018	Types of transport used (excluding work): None of the above	MRC-IEU	460491	9851867	activity_fitness_sleep	0.2579	0.1962	1.3143	0.1888	0.0029	0.0013	1.0091	0.0101	-0.0054	0.0083
met-d-S_HDL_C	2020	Cholesterol in small HDL	NA	115078	12321875	NMR_metabo_UKBB	-0.0929	0.0711	-1.3056	0.1917	0.1248	0.0179	1.0058	0.0146	0.0167	0.0066
met-d-VLDL_size	2020	Average diameter for VLDL particles	NA	115078	12321875	NMR_metabo_UKBB	0.1044	0.0803	1.2996	0.1937	0.2126	0.0313	1.0407	0.0297	0.0075	0.0075
met-d-XL_VLDL_TG	2020	Triglycerides in very large VLDL	NA	115078	12321875	NMR_metabo_UKBB	0.0946	0.0728	1.2991	0.1939	0.2046	0.0292	1.0203	0.0189	0.0073	0.0071
met-d-DHA	2020	Docosahexaenoic acid	NA	114999	12321875	NMR_metabo_UKBB	-0.0796	0.0615	-1.2952	0.1953	0.1099	0.0111	1.0693	0.0417	-0.0031	0.0056
ukb-b-8476	2018	Loneliness, isolation	MRC-IEU	455364	9851867	mood_behaviour	0.0688	0.0533	1.2925	0.1962	0.0377	0.0019	1.0383	0.0078	-0.0037	0.0054
ukb-b-9139	2018	Reason for glasses/contact lenses: For a 'lazy' eye or an eye with poor vision since childhood (called 'amblyopia')	MRC-IEU	460536	9851867	eye_ear	-0.1637	0.1268	-1.2909	0.1968	0.0045	0.0012	1.0296	0.0086	0.0007	0.0064
ukb-b-1464	2018	Number of depression episodes	MRC-IEU	58290	9851867	mood_behaviour	-0.1726	0.1341	-1.2872	0.198	0.0276	0.0088	1.0101	0.0065	-0.0012	0.0049
ukb-b-4710	2018	Number of days/week of moderate physical activity 10+ minutes	MRC-IEU	440266	9851867	activity_fitness_sleep	-0.0639	0.0496	-1.287	0.1981	0.0404	0.0021	1.0224	0.0083	0.0009	0.0055
met-d-Lactate	2020	Lactate	NA	114802	12321875	NMR_metabo_UKBB	0.1143	0.0893	1.2797	0.2006	0.0403	0.0057	1.0441	0.0097	0.0008	0.0052
ukb-b-6848	2018	Ever depressed for a whole week	MRC-IEU	149899	9851867	mood_behaviour	-0.0848	0.0665	-1.2753	0.2022	0.0614	0.004	1.0014	0.0064	0.0035	0.0051
ukb-b-8146	2018	Medication for pain relief, constipation, heartburn: Ranitidine (e.g. Zantac)	MRC-IEU	457547	9851867	drugs_supplements	0.147	0.1156	1.2714	0.2036	0.0058	0.0011	1.0281	0.0073	-9.5509e-05	0.0055
met-d-M_HDL_PL	2020	Phospholipids in medium HDL	NA	115078	12321875	NMR_metabo_UKBB	-0.0886	0.0698	-1.2693	0.2043	0.1164	0.0212	1.0922	0.0481	0.0041	0.0061
ukb-b-16812	2018	Vitamin and mineral supplements: Multivitamins +/- minerals	MRC-IEU	460351	9851867	drugs_supplements	-0.0813	0.0644	-1.2623	0.2069	0.0239	0.0015	1.0208	0.0071	-0.0004	0.0052
ukb-b-10505	2018	Qualifications: CSEs or equivalent	MRC-IEU	458079	9851867	education_intelligence	0.069	0.055	1.2549	0.2095	0.0202	0.0016	1.0788	0.0073	0.0003	0.0046
ukb-b-1419	2018	Frequency of unenthusiasm / disinterest in last 2 weeks	MRC-IEU	447403	9851867	mood_behaviour	0.0675	0.054	1.2488	0.2117	0.0385	0.0022	1.0654	0.0093	0.0012	0.0055
met-d-S_VLDL_CE_pct	2020	Cholesteryl esters to total lipids ratio in small VLDL	NA	115078	12321875	NMR_metabo_UKBB	-0.1878	0.1507	-1.2456	0.2129	0.0928	0.0302	1.1059	0.0654	-0.0037	0.0086
ebi-a-GCST004131	2017	Inflammatory bowel disease	NA	59957	9619016	diseases	0.065	0.0524	1.2412	0.2145	0.3145	0.0302	1.127	0.0135	0.0017	0.0058
ukb-a-566	2017	Diagnoses - main ICD10: M23 Internal derangement of knee	Neale Lab	337199	10894596	diseases	0.1203	0.0977	1.2318	0.218	0.0076	0.0018	1.0073	0.0071	0.0031	0.0046
met-d-VLDL_FC	2020	Free cholesterol in VLDL	NA	115078	12321875	NMR_metabo_UKBB	-0.0716	0.0581	-1.2311	0.2183	0.1372	0.0236	1.0358	0.0254	0.0101	0.0061
met-c-927	2016	Total cholesterol in small VLDL	NA	21557	11856411	kettunen_metabolites	0.1338	0.1089	1.2289	0.2191	0.0848	0.0316	1.0065	0.0093	0.0102	0.0054
met-c-850	2016	Creatinine	NA	24810	12087816	kettunen_metabolites	-0.1051	0.0855	-1.2286	0.2192	0.1143	0.0245	1.0103	0.0074	0.0014	0.0045
ukb-b-5239	2018	Average weekly red wine intake	MRC-IEU	327026	9851867	alcohol	-0.0668	0.0543	-1.2285	0.2193	0.0546	0.0029	1.0256	0.0081	-0.0071	0.0054
ukb-d-T84	2018	Diagnoses - main ICD10: T84 Complications of internal orthopaedic prosthetic devices, implants and grafts	NA	361194	11593283	diseases	0.1552	0.1264	1.2277	0.2196	0.0054	0.0012	0.996	0.0059	-0.0051	0.0049
ukb-b-17001	2018	Ever had bowel cancer screening	MRC-IEU	455259	9851867	diseases	-0.0857	0.0701	-1.2231	0.2213	0.0124	0.0012	1.0521	0.0069	0.0011	0.0045
ukb-b-11361	2018	ECG, heart rate	MRC-IEU	68160	9851867	cardiovascular	-0.0948	0.0778	-1.2194	0.2227	0.0952	0.0105	1.0248	0.0083	0.0047	0.005
met-c-943	2016	Cholesterol esters in very large HDL	NA	19273	11806428	kettunen_metabolites	-0.2216	0.1818	-1.2188	0.2229	0.0426	0.0264	1.0132	0.0111	0.0025	0.005
ukb-b-960	2018	Smoking/smokers in household	MRC-IEU	425516	9851867	smoking	0.0853	0.0701	1.2167	0.2237	0.0117	0.0015	1.0336	0.0074	0.0037	0.0044
ukb-b-1712	2018	Job involves shift work	MRC-IEU	263315	9851867	work_stress	0.0816	0.0673	1.2115	0.2257	0.0263	0.0023	1.0416	0.0065	0.0067	0.0046
ukb-b-6353	2018	Reason for glasses/contact lenses: For short-sightedness, i.e. only or mainly for distance viewing such as driving, cinema etc (called 'myopia')	MRC-IEU	460536	9851867	eye_ear	-0.0669	0.0554	-1.2067	0.2275	0.0263	0.0017	1.1361	0.009	0.0066	0.005
ieu-a-1048	2015	Thalamus volume	ENIGMA	30717	7288410	neurology	-0.1574	0.1307	-1.2043	0.2285	0.0553	0.0156	0.9815	0.0064	0.0057	0.0048
met-d-Omega_3_pct	2020	Ratio of omega-3 fatty acids to total fatty acids	NA	114999	12321875	NMR_metabo_UKBB	0.073	0.0607	1.2026	0.2291	0.0955	0.0121	1.0734	0.0587	-0.0108	0.0056
ukb-b-16855	2018	Cancer diagnosed by doctor	MRC-IEU	461311	9851867	diseases	-0.0927	0.0781	-1.1876	0.235	0.0083	0.0012	1.0159	0.0071	0.0027	0.0042
met-c-849	2016	Citrate	NA	24770	12086145	kettunen_metabolites	-0.141	0.1192	-1.1826	0.237	0.0695	0.0213	1.0119	0.0074	0.0017	0.005
met-c-896	2016	Mean diameter for LDL particles	NA	19273	11820640	kettunen_metabolites	-0.1926	0.1636	-1.1775	0.239	0.0472	0.0259	1.0007	0.0121	-0.006	0.0046
met-d-Total_FA	2020	Total fatty acids	NA	114999	12321875	NMR_metabo_UKBB	-0.0788	0.067	-1.1756	0.2397	0.1495	0.0267	1.0163	0.0236	0.0122	0.0065
ukb-b-14180	2018	Mood swings	MRC-IEU	451619	9851867	mood_behaviour	0.0583	0.0496	1.1753	0.2399	0.0695	0.0028	1.0238	0.0101	0.0064	0.0061
ukb-b-2993	2018	Duration of light DIY	MRC-IEU	227090	9851867	activity_fitness_sleep	-0.0662	0.0564	-1.1738	0.2405	0.0376	0.003	1.0114	0.0076	-0.0003	0.0047
ukb-b-8888	2018	Medication for pain relief, constipation, heartburn: Ibuprofen (e.g. Nurofen)	MRC-IEU	457547	9851867	drugs_supplements	-0.075	0.064	-1.1713	0.2415	0.0199	0.0014	1.0208	0.0062	0.0013	0.0053
met-c-942	2016	Total cholesterol in very large HDL	NA	21540	11870684	kettunen_metabolites	-0.2257	0.1928	-1.1705	0.2418	0.0344	0.0233	1.0123	0.0112	0.0037	0.0049
ukb-b-8080	2018	Medication for cholesterol, blood pressure, diabetes, or take exogenous hormones: Hormone replacement therapy	MRC-IEU	249710	9851867	drugs_supplements	-0.1102	0.0944	-1.1675	0.243	0.0152	0.002	1.013	0.0065	0.0013	0.005
ebi-a-GCST005647	2018	Amyotrophic lateral sclerosis	NA	80610	39630630	neurology	-0.141	0.121	-1.1651	0.244	0.0309	0.0073	1.0238	0.0071	0.0088	0.0052
met-c-936	2016	Total fatty acids	NA	13505	11412092	kettunen_metabolites	0.165	0.1418	1.1635	0.2446	0.0764	0.0455	1.0065	0.0085	0.0074	0.0048
ukb-a-592	2017	Diagnoses - main ICD10: S76 Injury of muscle and tendon at hip and thigh level	Neale Lab	337199	10894596	diseases	0.2544	0.2191	1.1611	0.2456	0.0015	0.0012	0.9981	0.006	-0.0016	0.0043
ukb-b-8906	2018	Knee pain for 3+ months	MRC-IEU	97889	9851867	pain_skeletal	0.122	0.1056	1.155	0.2481	0.0219	0.0051	1.0058	0.0061	-0.003	0.0042
ukb-a-37	2017	Handedness (chirality/laterality): Use both right and left hands equally	Neale Lab	337130	10894596	mood_behaviour	0.1532	0.133	1.1522	0.2492	0.004	0.0014	1.0066	0.0063	0.0025	0.0045
ukb-a-547	2017	Diagnoses - main ICD10: K29 Gastritis and duodenitis	Neale Lab	337199	10894596	diseases	0.1125	0.098	1.1486	0.2507	0.0073	0.0015	1.0044	0.0061	0.0046	0.0044
met-d-S_HDL_CE	2020	Cholesteryl esters in small HDL	NA	115078	12321875	NMR_metabo_UKBB	-0.082	0.0714	-1.1482	0.2509	0.1209	0.0179	1.0168	0.0228	0.0165	0.0065
ukb-b-9547	2018	Medication for cholesterol, blood pressure, diabetes, or take exogenous hormones: Oral contraceptive pill or minipill	MRC-IEU	249710	9851867	gynecology_fertility	-0.1781	0.156	-1.1419	0.2535	0.0046	0.0018	1.0011	0.0068	-0.0031	0.0056
ukb-a-325	2017	Bilateral oophorectomy (both ovaries removed)	Neale Lab	178676	10894596	gynecology_fertility	0.0963	0.0844	1.1412	0.2538	0.0213	0.0031	1.0092	0.007	-0.0022	0.0051
met-d-L_HDL_TG	2020	Triglycerides in large HDL	NA	115078	12321875	NMR_metabo_UKBB	-0.0858	0.0754	-1.1389	0.2548	0.0924	0.0284	1.0805	0.0649	0.0033	0.006
ukb-b-6445	2018	Ever had hysterectomy (womb removed)	MRC-IEU	221697	9851867	gynecology_fertility	0.0905	0.0797	1.1355	0.2562	0.0226	0.0026	1.0062	0.0072	-0.0002	0.0051
met-d-S_VLDL_L	2020	Total lipids in small VLDL	NA	115078	12321875	NMR_metabo_UKBB	-0.0656	0.0578	-1.1351	0.2563	0.1605	0.0271	1.0353	0.0226	0.0135	0.0063
ukb-a-570	2017	Diagnoses - main ICD10: M67 Other disorders of synovium and tendon	Neale Lab	337199	10894596	diseases	0.2051	0.181	1.1327	0.2573	0.0021	0.0014	0.9987	0.0058	0.002	0.0045
ukb-b-17381	2018	Vitamin and mineral supplements: None of the above	MRC-IEU	460351	9851867	drugs_supplements	0.0688	0.061	1.1285	0.2591	0.0295	0.0016	1.0134	0.0071	0.0023	0.0056
ukb-b-185	2018	Frequency of travelling from home to job workplace	MRC-IEU	263534	9851867	activity_fitness_sleep	0.0801	0.0712	1.126	0.2602	0.0227	0.0022	1.0563	0.0076	0.0054	0.0047
met-d-XXL_VLDL_FC	2020	Free cholesterol in chylomicrons and extremely large VLDL	NA	115078	12321875	NMR_metabo_UKBB	0.0872	0.0781	1.1169	0.264	0.1925	0.033	1.0287	0.0337	0.0067	0.0072
ukb-b-3957	2018	Sleeplessness / insomnia	MRC-IEU	462341	9851867	work_stress	0.0455	0.0408	1.1156	0.2646	0.0624	0.0023	1.0261	0.0091	0.0054	0.0059
ieu-a-1186	2017	Anorexia Nervosa	PGC-ED	14477	10641224	diseases	-0.089	0.08	-1.1123	0.266	0.2639	0.036	1.0016	0.0069	-8.0598e-05	0.0048
bbj-a-57	2019	Uric acid	NA	109029	6108953	biomarker	0.0511	0.046	1.1114	0.2664	0.156	0.0616	1.022	0.0389	0.0044	0.006
ukb-b-9049	2018	Illness, injury, bereavement, stress in last 2 years: Serious illness, injury or assault of a close relative	MRC-IEU	459742	9851867	work_stress	-0.1075	0.0979	-1.0982	0.2721	0.0118	0.0015	1.0092	0.0078	0.0077	0.0055
met-c-852	2016	22:6, docosahexaenoic acid	NA	13499	11415610	kettunen_metabolites	-0.125	0.1141	-1.0958	0.2732	0.129	0.0362	0.9959	0.0072	0.0049	0.0046
ukb-b-4263	2018	Number of full brothers	MRC-IEU	455347	9851867	family_memb_health	0.086	0.0787	1.0925	0.2746	0.0162	0.0015	1.1824	0.008	-0.0053	0.0056
ieu-a-1	2012	Adiponectin	ADIPOGen	39883	2675209	biomarker	-0.1574	0.1446	-1.0884	0.2764	0.0434	0.0457	0.9981	0.0441	-0.0008	0.0052
met-c-920	2016	Pyruvate	NA	24756	12079526	kettunen_metabolites	0.1621	0.15	1.0809	0.2797	0.038	0.0202	1.0106	0.0067	0.0049	0.0049
ukb-a-357	2017	Underlying (primary) cause of death: ICD10: E85.4 Organ-limited amyloidosis	Neale Lab	7637	10894596	diseases	-0.3029	0.2821	-1.074	0.2828	0.05	0.0598	1.002	0.0073	-0.0045	0.0045
ukb-a-556	2017	Diagnoses - main ICD10: K60 Fissure and fistula of anal and rectal regions	Neale Lab	337199	10894596	diseases	0.1122	0.1046	1.0725	0.2835	0.0052	0.0014	0.9841	0.0065	0.0046	0.0044
ukb-b-4958	2018	Number of pregnancy terminations	MRC-IEU	78392	9851867	gynecology_fertility	-0.0744	0.0697	-1.0667	0.2861	0.0637	0.0077	1.0505	0.0073	-0.0024	0.0044
ukb-b-15582	2018	Fractured bone site(s): Ankle	MRC-IEU	460340	9851867	pain_skeletal	0.1099	0.1031	1.0663	0.2863	0.0055	0.0011	1.0019	0.0076	-0.0116	0.0054
met-d-Albumin	2020	Albumin	NA	115060	12321875	NMR_metabo_UKBB	-0.0659	0.0619	-1.0655	0.2866	0.0808	0.0075	1.0356	0.0109	0.0026	0.0049
met-d-Phe	2020	Phenylalanine	NA	115025	12321875	NMR_metabo_UKBB	0.089	0.0839	1.0607	0.2888	0.0394	0.0073	1.0121	0.0083	0.0027	0.0048
ukb-a-549	2017	Diagnoses - main ICD10: K40 Inguinal hernia	Neale Lab	337199	10894596	diseases	-0.0803	0.0763	-1.0529	0.2924	0.0173	0.0022	0.9954	0.0068	-0.0034	0.0049
met-c-868	2016	Free cholesterol in IDL	NA	21559	11861199	kettunen_metabolites	-0.137	0.1307	-1.0479	0.2947	0.0708	0.0402	1.0194	0.0193	0.0154	0.0052
ukb-b-16886	2018	Types of transport used (excluding work): Car/motor vehicle	MRC-IEU	460491	9851867	activity_fitness_sleep	-0.0589	0.0569	-1.0342	0.3011	0.0248	0.0016	1.0921	0.0074	0.0106	0.0052
ukb-b-4062	2018	Happiness	MRC-IEU	152348	9851867	mood_behaviour	-0.056	0.0542	-1.032	0.3021	0.0603	0.004	1.0241	0.0074	-0.0004	0.0045
ukb-a-551	2017	Diagnoses - main ICD10: K44 Diaphragmatic hernia	Neale Lab	337199	10894596	diseases	0.1273	0.1236	1.0296	0.3032	0.0047	0.0013	1.0071	0.0059	0.0005	0.0049
met-d-S_HDL_P	2020	Concentration of small HDL particles	NA	115078	12321875	NMR_metabo_UKBB	-0.075	0.073	-1.0273	0.3043	0.1315	0.0195	1.0001	0.0147	0.0166	0.0068
met-d-XL_VLDL_L	2020	Total lipids in very large VLDL	NA	115078	12321875	NMR_metabo_UKBB	0.0702	0.0685	1.0252	0.3053	0.1977	0.0288	1.0191	0.0181	0.0075	0.0068
ukb-b-1046	2018	Duration of strenuous sports	MRC-IEU	46993	9851867	activity_fitness_sleep	-0.1343	0.1319	-1.0177	0.3088	0.028	0.0094	0.9938	0.0062	0.0028	0.0043
met-d-XL_VLDL_P	2020	Concentration of very large VLDL particles	NA	115078	12321875	NMR_metabo_UKBB	0.068	0.0676	1.0057	0.3146	0.2019	0.0295	1.0193	0.0184	0.0084	0.0068
bbj-a-61	2019	Serum creatinine	NA	142097	6108953	biomarker	-0.0525	0.0524	-1.0016	0.3165	0.0865	0.0091	1.1387	0.0144	0.0071	0.006
ukb-a-334	2017	Potassium in urine	Neale Lab	326816	10894596	biomarker	0.0557	0.0556	1.0015	0.3166	0.0421	0.0022	1.0187	0.0082	-0.0019	0.0052
ukb-d-30080_irnt	2018	Platelet count	NA	350474	13586288	biomarker	0.0336	0.0337	0.9974	0.3186	0.254	0.0204	1.2006	0.0478	-0.0097	0.007
ukb-a-596	2017	Diagnoses - main ICD10: Z80 Family history of malignant neoplasm	Neale Lab	337199	10894596	diseases	-0.3637	0.3655	-0.995	0.3197	0.0011	0.0013	0.9924	0.0055	-0.0046	0.0045
ukb-b-2105	2018	Work/job satisfaction	MRC-IEU	105358	9851867	work_stress	-0.0822	0.0826	-0.9951	0.3197	0.0408	0.0051	1.0157	0.0066	0.0025	0.0047
ukb-a-225	2017	Smoking status: Current	Neale Lab	336024	10894596	smoking	0.0567	0.0572	0.9913	0.3216	0.0519	0.0028	1.0113	0.0087	0.0041	0.0057
ukb-b-8428	2018	Forced expiratory volume in 1-second (FEV1), predicted	MRC-IEU	148653	9851867	lung_function	-0.0425	0.043	-0.9886	0.3228	0.1725	0.0115	1.0511	0.013	0.0035	0.0053
ebi-a-GCST003156	2015	Systemic lupus erythematosus	NA	14267	7071163	diseases	0.0997	0.102	0.9773	0.3284	0.5349	0.0691	1.2006	0.0101	-0.0068	0.0071
ukb-b-19957	2018	Suffer from 'nerves'	MRC-IEU	445809	9851867	mood_behaviour	0.0613	0.0627	0.977	0.3286	0.043	0.0026	1.0102	0.0096	0.0019	0.0062
met-d-VLDL_TG	2020	Triglycerides in VLDL	NA	115078	12321875	NMR_metabo_UKBB	0.0677	0.071	0.9536	0.3403	0.2018	0.0311	1.0144	0.0193	0.008	0.007
met-c-860	2016	Glutamine	NA	24462	11976419	kettunen_metabolites	-0.1155	0.1212	-0.953	0.3406	0.0627	0.0206	1.0176	0.0075	-0.0034	0.0042
ieu-a-1009	2016	Subjective well being	SSGAC	298420	2268675	activity_fitness_sleep	0.0662	0.0696	0.9507	0.3418	0.025	0.0021	1.0006	0.0073	-0.0078	0.0051
ukb-b-13183	2018	Adopted as a child	MRC-IEU	461805	9851867	infancy_puberty	0.1103	0.1165	0.9467	0.3438	0.0061	0.001	1.0341	0.0064	-0.0044	0.0058
ukb-d-2877_1	2018	Type of tobacco previously smoked: Manufactured cigarettes	NA	89224	13566557	smoking	0.1203	0.1272	0.9462	0.344	0.0163	0.0048	1.0059	0.006	0.0031	0.0047
met-d-S_LDL_CE_pct	2020	Cholesteryl esters to total lipids ratio in small LDL	NA	115078	12321875	NMR_metabo_UKBB	-0.0869	0.0918	-0.9461	0.3441	0.1247	0.0331	1.0365	0.0477	0.0127	0.0079
ukb-b-15251	2018	Fracture resulting from simple fall	MRC-IEU	43883	9851867	pain_skeletal	0.1153	0.1223	0.9425	0.3459	0.0375	0.0109	1.0022	0.0066	-0.002	0.0046
ebi-a-GCST007431	2019	Lung function (FEV1/FVC)	NA	321047	19671887	lung_function	0.0354	0.0375	0.9422	0.3461	0.2079	0.0119	0.9728	0.0206	-0.0029	0.0063
ukb-b-9838	2018	Pain type(s) experienced in last month: Back pain	MRC-IEU	461857	9851867	pain_skeletal	0.0423	0.045	0.9416	0.3464	0.0382	0.0018	1.0357	0.0086	0.0004	0.0051
ukb-a-561	2017	Diagnoses - main ICD10: M10 Gout	Neale Lab	337199	10894596	diseases	0.196	0.2091	0.9371	0.3487	0.0024	0.0015	0.9979	0.0065	0.009	0.0049
ieu-a-965	2014	Lung adenocarcinoma	ILCCO	18336	8881354	diseases	-0.1733	0.185	-0.9368	0.3489	0.0412	0.0268	1.0224	0.0072	0.0025	0.0053
ukb-b-14147	2018	Risk taking	MRC-IEU	446279	9851867	mood_behaviour	-0.0433	0.0462	-0.936	0.3493	0.0552	0.0025	1.0404	0.0097	-0.0066	0.0053
met-d-XXL_VLDL_C	2020	Cholesterol in chylomicrons and extremely large VLDL	NA	115078	12321875	NMR_metabo_UKBB	0.069	0.0738	0.9349	0.3498	0.1944	0.0325	1.0249	0.0302	0.0079	0.0071
met-d-L_VLDL_CE	2020	Cholesteryl esters in large VLDL	NA	115078	12321875	NMR_metabo_UKBB	-0.0557	0.0602	-0.9248	0.3551	0.1517	0.0252	1.0311	0.0221	0.0109	0.0064
met-d-S_VLDL_P	2020	Concentration of small VLDL particles	NA	115078	12321875	NMR_metabo_UKBB	-0.0527	0.0572	-0.9204	0.3574	0.1678	0.0282	1.035	0.0222	0.0129	0.0063
met-d-Total_TG	2020	Total triglycerides	NA	115078	12321875	NMR_metabo_UKBB	0.0632	0.0688	0.9184	0.3584	0.2012	0.0315	1.0131	0.0198	0.0092	0.0068
ukb-a-577	2017	Diagnoses - main ICD10: N81 Female genital prolapse	Neale Lab	337199	10894596	diseases	0.0896	0.0985	0.9092	0.3633	0.0076	0.0015	1.02	0.0064	0.0012	0.0045
ukb-b-20498	2018	Number of incorrect matches in round	MRC-IEU	462302	9851867	neurology	-0.0423	0.0466	-0.9089	0.3634	0.0525	0.0025	1.0201	0.0099	0.0036	0.0058
ukb-b-9130	2018	Pain type(s) experienced in last month: None of the above	MRC-IEU	461857	9851867	pain_skeletal	-0.0373	0.0413	-0.9029	0.3666	0.0535	0.0024	1.0454	0.0092	-0.0005	0.005
ukb-b-3278	2018	Length of menstrual cycle	MRC-IEU	43125	9851867	gynecology_fertility	0.0711	0.079	0.8997	0.3683	0.0983	0.0158	1.0003	0.007	-0.003	0.0045
met-d-Acetoacetate	2020	Acetoacetate	NA	115075	12321875	NMR_metabo_UKBB	0.093	0.1035	0.8986	0.3689	0.0325	0.0075	1.004	0.009	-0.0022	0.0057
met-d-Pyruvate	2020	Pyruvate	NA	114748	12321875	NMR_metabo_UKBB	0.0556	0.0622	0.8935	0.3716	0.0656	0.0122	0.9988	0.0146	-0.0013	0.0048
ukb-b-19809	2018	Fed-up feelings	MRC-IEU	453071	9851867	mood_behaviour	0.049	0.0549	0.892	0.3724	0.0693	0.0028	1.0261	0.0097	0.0044	0.0066
ukb-a-535	2017	Diagnoses - main ICD10: I30 Acute pericarditis	Neale Lab	337199	10894596	diseases	-0.1651	0.1864	-0.8854	0.3759	0.0024	0.0014	0.9948	0.0063	-0.0043	0.0046
ukb-b-17155	2018	Transport type for commuting to job workplace: Public transport	MRC-IEU	245364	9851867	activity_fitness_sleep	-0.0687	0.0776	-0.885	0.3762	0.0315	0.0026	1.0724	0.0078	-0.0025	0.0056
ukb-b-19060	2018	Hearing aid user	MRC-IEU	280546	9851867	eye_ear	0.0611	0.0695	0.8791	0.3794	0.0164	0.002	1.0167	0.0073	0.0061	0.0046
met-c-846	2016	3-hydroxybutyrate	NA	24154	11977365	kettunen_metabolites	0.1462	0.1665	0.8781	0.3799	0.0336	0.0193	0.9954	0.0063	-9.2677e-05	0.0044
ukb-b-3563	2018	Vitamin and mineral supplements: Folic acid or Folate (Vit B9)	MRC-IEU	460351	9851867	drugs_supplements	0.1257	0.1434	0.876	0.381	0.0028	0.001	1.0172	0.006	-0.003	0.005
met-d-XL_VLDL_PL	2020	Phospholipids in very large VLDL	NA	115078	12321875	NMR_metabo_UKBB	0.0574	0.0663	0.866	0.3865	0.1923	0.0283	1.0203	0.0185	0.0074	0.0067
ukb-b-16998	2018	Duration of walks	MRC-IEU	395831	9851867	activity_fitness_sleep	0.0432	0.0501	0.8634	0.3879	0.0455	0.0023	1.0289	0.0083	0.0009	0.0051
ukb-a-584	2017	Diagnoses - main ICD10: R14 Flatulence and related conditions	Neale Lab	337199	10894596	diseases	-0.1318	0.1536	-0.8582	0.3908	0.0031	0.0012	0.9928	0.0064	-0.003	0.0048
ukb-d-20116_0	2018	Smoking status: Never	NA	359706	13586591	smoking	-0.0385	0.0449	-0.8573	0.3913	0.0975	0.0037	1.0295	0.0102	0.0045	0.0062
met-d-L_VLDL_TG	2020	Triglycerides in large VLDL	NA	115078	12321875	NMR_metabo_UKBB	0.0628	0.0735	0.8549	0.3926	0.1857	0.0281	1.0188	0.0177	0.0079	0.0071
ukb-d-2877_2	2018	Type of tobacco previously smoked: Hand-rolled cigarettes	NA	89224	12355167	smoking	-0.1505	0.1787	-0.8426	0.3995	0.0097	0.0051	1.0123	0.0066	-0.0062	0.0048
ukb-b-12849	2018	Mouth/teeth dental problems: Loose teeth	MRC-IEU	461113	9851867	dental	0.0594	0.0707	0.8396	0.4012	0.0129	0.0013	1.0381	0.0075	0.0045	0.0051
ieu-a-28	2012	Infant head circumference	EGG	10768	2449807	infancy_puberty	0.0785	0.0936	0.8386	0.4017	0.2266	0.0451	0.99	0.0067	-0.0025	0.0049
ukb-b-12397	2018	Diagnoses - main ICD10: H26.9 Cataract, unspecified	MRC-IEU	463010	9851867	diseases	0.068	0.0811	0.8385	0.4018	0.0091	0.0013	0.9991	0.0077	-0.0019	0.0051
ukb-b-3304	2018	Friendships satisfaction	MRC-IEU	151232	9851867	mood_behaviour	-0.0471	0.0565	-0.8339	0.4044	0.0589	0.0038	1.0214	0.0067	0.0007	0.0044
ukb-b-1209	2018	Number of live births	MRC-IEU	250782	9851867	gynecology_fertility	-0.0382	0.0459	-0.8328	0.405	0.0598	0.0035	1.0172	0.0078	0.0064	0.0046
ukb-b-1707	2018	Average weekly spirits intake	MRC-IEU	326565	9851867	alcohol	0.0508	0.0612	0.8314	0.4057	0.0322	0.0022	1.0351	0.0079	0.0018	0.0053
ukb-b-16287	2018	Mean time to correctly identify matches	MRC-IEU	459523	9851867	neurology	0.0337	0.041	0.8207	0.4118	0.0743	0.0025	1.044	0.01	-0.0049	0.0058
met-c-867	2016	Total cholesterol in IDL	NA	19273	11820655	kettunen_metabolites	-0.1115	0.1362	-0.8186	0.413	0.0751	0.0446	1.0173	0.0192	0.0177	0.0053
ukb-a-530	2017	Diagnoses - main ICD10: H26 Other cataract	Neale Lab	337199	10894596	diseases	0.0712	0.0872	0.8171	0.4139	0.0089	0.0016	0.9945	0.0069	0.0012	0.0044
ukb-b-15297	2018	Reason for glasses/contact lenses: Other eye condition	MRC-IEU	460536	9851867	eye_ear	-0.1831	0.2258	-0.8109	0.4174	0.0015	0.0012	1.0236	0.0101	0.0088	0.007
ieu-a-22	2014	Schizophrenia	PGC	82315	9444231	neurology	-0.0334	0.0413	-0.8076	0.4193	0.4461	0.0163	1.0339	0.0106	-0.0026	0.006
ukb-b-5593	2018	Number of full sisters	MRC-IEU	455420	9851867	family_memb_health	0.0558	0.0692	0.8052	0.4207	0.0163	0.0015	1.18	0.0081	-0.002	0.0053
met-c-853	2016	Free cholesterol to esterified cholesterol ratio	NA	13497	11414918	kettunen_metabolites	-0.1478	0.1838	-0.8037	0.4216	0.0571	0.0517	1.0135	0.0124	0.0133	0.0049
met-d-M_HDL_TG	2020	Triglycerides in medium HDL	NA	115078	12321875	NMR_metabo_UKBB	0.0632	0.0789	0.8013	0.423	0.1586	0.0344	1.054	0.053	0.0087	0.007
ukb-b-20455	2018	Distance between home and job workplace	MRC-IEU	221909	9851867	work_stress	0.0911	0.1157	0.7873	0.4311	0.0108	0.0024	1.0127	0.0063	-0.0019	0.0053
ukb-b-13745	2018	Irritability	MRC-IEU	442169	9851867	mood_behaviour	-0.0464	0.0593	-0.7823	0.4341	0.0652	0.0035	1.0134	0.0111	0.0116	0.0063
ukb-a-579	2017	Diagnoses - main ICD10: O75 Other complications of labour and delivery not elsewhere classified	Neale Lab	337199	10894596	gynecology_fertility	0.1362	0.1742	0.7815	0.4345	0.0029	0.0012	0.9876	0.0057	0.0035	0.0048
ukb-a-560	2017	Diagnoses - main ICD10: L03 Cellulitis	Neale Lab	337199	10894596	diseases	0.1194	0.1534	0.7784	0.4363	0.0037	0.0015	1.0034	0.0065	-0.0024	0.0052
met-d-bOHbutyrate	2020	3-Hydroxybutyrate	NA	113595	12321875	NMR_metabo_UKBB	-0.0897	0.116	-0.7734	0.4393	0.0578	0.0115	0.9974	0.0125	0.0012	0.0068
ukb-b-19752	2018	Why reduced smoking: None of the above	MRC-IEU	14951	9851867	smoking	-0.2081	0.2696	-0.7717	0.4403	0.0415	0.0399	0.995	0.0087	0.0041	0.0065
ukb-a-553	2017	Diagnoses - main ICD10: K51 Ulcerative colitis	Neale Lab	337199	10894596	diseases	-0.0967	0.1254	-0.771	0.4407	0.0047	0.0016	1.0114	0.0067	0.0014	0.0047
met-d-XS_VLDL_TG	2020	Triglycerides in very small VLDL	NA	115078	12321875	NMR_metabo_UKBB	0.0457	0.0594	0.7697	0.4415	0.1809	0.0301	1.0576	0.0474	0.0092	0.0061
met-c-871	2016	Phospholipids in IDL	NA	21559	11871461	kettunen_metabolites	-0.1003	0.1316	-0.7624	0.4458	0.0652	0.0405	1.0193	0.0186	0.017	0.0052
met-c-921	2016	Total lipids in small HDL	NA	19273	11805157	kettunen_metabolites	-0.1062	0.1399	-0.7589	0.4479	0.0553	0.0259	1.0017	0.0073	0.0174	0.0051
ieu-a-1045	2015	Hippocampus volume	ENIGMA	30717	7276413	neurology	0.0926	0.1222	0.7579	0.4485	0.063	0.0164	0.9849	0.0065	-0.0002	0.0054
ukb-b-9596	2018	Vitamin and mineral supplements: Vitamin A	MRC-IEU	460351	9851867	drugs_supplements	0.1063	0.1405	0.7567	0.4492	0.0038	0.0011	1.0159	0.0074	-0.0053	0.0053
met-c-893	2016	18:2, linoleic acid (LA)	NA	13527	11417510	kettunen_metabolites	-0.0859	0.1143	-0.7513	0.4525	0.1255	0.0484	1.0034	0.0095	0.0152	0.005
met-d-XXL_VLDL_CE	2020	Cholesteryl esters in chylomicrons and extremely large VLDL	NA	115078	12321875	NMR_metabo_UKBB	0.053	0.0713	0.7441	0.4568	0.191	0.0315	1.0224	0.0269	0.0083	0.007
ieu-a-1052	2014	Transferrin	GIS	23986	2104242	biomarker	0.0813	0.1094	0.7437	0.457	0.1092	0.0506	1.0743	0.0187	0.0063	0.0062
ieu-a-1042	2015	Nucleus accumbens volume	ENIGMA	30717	7272653	neurology	-0.1196	0.1612	-0.7418	0.4582	0.0373	0.0151	0.9801	0.0061	0.0031	0.0046
met-d-L_VLDL_PL	2020	Phospholipids in large VLDL	NA	115078	12321875	NMR_metabo_UKBB	0.0484	0.0658	0.7351	0.4623	0.1997	0.03	1.021	0.0188	0.009	0.0068
met-c-840	2016	Alanine	NA	24796	12091566	kettunen_metabolites	0.0799	0.1096	0.7294	0.4658	0.0827	0.0265	1.0119	0.0072	0.0031	0.0046
ukb-d-2664_5	2018	Reason for reducing amount of alcohol drunk: Other reason	NA	134033	13574905	alcohol	-0.0503	0.0697	-0.7208	0.471	0.0422	0.0043	1.0022	0.0068	0.0008	0.0048
ukb-b-17107	2018	Pain type(s) experienced in last month: Facial pain	MRC-IEU	461857	9851867	pain_skeletal	-0.086	0.1218	-0.7061	0.4801	0.0062	0.0012	1.0141	0.0072	0.0087	0.0063
met-c-838	2016	Acetoacetate	NA	19262	11809755	kettunen_metabolites	0.1026	0.146	0.7029	0.4821	0.0725	0.0274	0.9804	0.0071	-0.0047	0.0051
met-d-Acetone	2020	Acetone	NA	115075	12321875	NMR_metabo_UKBB	0.0634	0.0903	0.7022	0.4825	0.0517	0.0102	0.997	0.0109	-0.0104	0.0057
ukb-a-526	2017	Diagnoses - main ICD10: F43 Reaction to severe stress and adjustment disorders	Neale Lab	337199	10894596	diseases	0.2254	0.3218	0.7005	0.4836	0.0008	0.0012	1.0015	0.0052	0.0044	0.0044
met-d-S_LDL_PL_pct	2020	Phospholipids to total lipids ratio in small LDL	NA	115078	12321875	NMR_metabo_UKBB	0.0652	0.0945	0.69	0.4902	0.1251	0.0313	1.0338	0.0443	-0.0151	0.008
ieu-a-16	2014	Childhood intelligence	SSGAC	12441	1380159	education_intelligence	-0.0639	0.0929	-0.6881	0.4914	0.2758	0.0444	1.0012	0.0093	-0.0025	0.0062
ukb-b-2732	2018	Time from waking to first cigarette	MRC-IEU	33304	9851867	smoking	0.054	0.0786	0.6863	0.4925	0.0921	0.0178	1.0295	0.0073	-0.0072	0.0044
ieu-a-114	2012	Neo-conscientiousness	GPC	17375	2305683	mood_behaviour	0.1005	0.1473	0.6824	0.495	0.0735	0.0292	0.9998	0.0066	-0.0006	0.0052
ukb-d-30100_irnt	2018	Mean platelet (thrombocyte) volume	NA	350470	13586285	biomarker	0.0222	0.0327	0.6792	0.497	0.2807	0.0318	1.2929	0.078	0.0106	0.0069
ukb-b-4282	2018	Prospective memory result	MRC-IEU	152605	9851867	neurology	0.0443	0.0656	0.676	0.4991	0.0531	0.004	1.0535	0.0074	0.0055	0.0052
met-c-939	2016	Urea	NA	18814	11807298	kettunen_metabolites	0.1958	0.2899	0.6753	0.4995	0.0196	0.0212	0.9954	0.0057	-0.001	0.0048
ukb-b-10093	2018	Tense / 'highly strung'	MRC-IEU	447961	9851867	mood_behaviour	0.0441	0.0653	0.6753	0.4995	0.0555	0.0028	1.0146	0.0097	0.0037	0.0068
met-d-L_VLDL_FC_pct	2020	Free cholesterol to total lipids ratio in large VLDL	NA	115067	12321875	NMR_metabo_UKBB	-0.0549	0.0817	-0.6721	0.5015	0.0602	0.0128	1.0686	0.0359	0.0071	0.0056
ukb-b-17595	2018	Medication for pain relief, constipation, heartburn: Paracetamol	MRC-IEU	457547	9851867	drugs_supplements	0.0301	0.0449	0.6698	0.503	0.0435	0.0021	1.0337	0.009	0.0091	0.0052
ukb-b-16118	2018	Neck/shoulder pain for 3+ months	MRC-IEU	105396	9851867	pain_skeletal	-0.0943	0.141	-0.6685	0.5038	0.0277	0.0052	1.0068	0.0071	0.0043	0.0056
ukb-d-ASTHMA_CHILD	2018	Childhood asthma (age<16)	NA	361194	10443939	lung_function	0.099	0.1486	0.6664	0.5052	0.0045	0.0015	1.0055	0.007	0.0054	0.005
met-c-953	2016	Total lipids in very small VLDL	NA	19273	11820654	kettunen_metabolites	0.0682	0.1024	0.6659	0.5055	0.1053	0.0363	1.0102	0.0125	0.0106	0.005
bbj-a-121	2019	Glaucoma	NA	212453	8885805	diseases	-0.0725	0.1094	-0.6622	0.5078	0.0096	0.0024	1.0169	0.0079	0.0054	0.0051
ukb-a-545	2017	Diagnoses - main ICD10: K21 Gastro-oesophageal reflux disease	Neale Lab	337199	10894596	diseases	-0.0767	0.1158	-0.6621	0.5079	0.0067	0.0012	0.9997	0.0056	-0.0063	0.005
ukb-a-548	2017	Diagnoses - main ICD10: K35 Acute appendicitis	Neale Lab	337199	10894596	diseases	-0.124	0.1879	-0.6598	0.5094	0.002	0.0013	1.0044	0.0066	0.0009	0.0043
met-d-XL_VLDL_FC	2020	Free cholesterol in very large VLDL	NA	115078	12321875	NMR_metabo_UKBB	0.0426	0.0649	0.6559	0.5119	0.187	0.0281	1.0196	0.0186	0.0076	0.0066
met-d-XXL_VLDL_PL_pct	2020	Phospholipids to total lipids ratio in chylomicrons and extremely large VLDL	NA	111631	12321875	NMR_metabo_UKBB	0.0546	0.0835	0.6543	0.5129	0.0614	0.0225	1.0764	0.0482	0.012	0.0054
ukb-a-543	2017	Diagnoses - main ICD10: J44 Other chronic obstructive pulmonary disease	Neale Lab	337199	10894596	diseases	0.0738	0.1131	0.6522	0.5143	0.0046	0.0014	0.9959	0.0068	0.0063	0.0044
ukb-b-15272	2018	Ever manic/hyper for 2 days	MRC-IEU	149144	9851867	mood_behaviour	0.0622	0.0958	0.649	0.5163	0.0201	0.004	1.0301	0.0081	-0.0067	0.0051
ukb-b-12841	2018	Bring up phlegm/sputum/mucus on most days	MRC-IEU	112583	9851867	lung_function	0.0581	0.0898	0.6472	0.5175	0.0265	0.0047	1.0154	0.0073	-0.0048	0.005
ukb-a-358	2017	Underlying (primary) cause of death: ICD10: J84.1 Other interstitial pulmonary diseases with fibrosis	Neale Lab	7637	10894596	diseases	0.132	0.205	0.6438	0.5197	0.0778	0.0615	0.9968	0.0063	0.0065	0.0043
ukb-d-4803_13	2018	Tinnitus: Yes, now some of the time	NA	117882	13352737	eye_ear	-0.0858	0.1334	-0.6431	0.5202	0.0113	0.0037	0.995	0.0061	0.0044	0.0043
ukb-b-18674	2018	Ever unenthusiastic/disinterested for a whole week	MRC-IEU	146542	9851867	mood_behaviour	0.0413	0.0645	0.6407	0.5217	0.0528	0.0049	1.0132	0.008	-0.0051	0.0045
ukb-d-4803_14	2018	Tinnitus: Yes, but not now, but have in the past	NA	117882	13567874	eye_ear	0.0696	0.1093	0.6369	0.5242	0.0174	0.0041	0.9906	0.0064	-0.0035	0.0044
met-d-L_VLDL_P	2020	Concentration of large VLDL particles	NA	115078	12321875	NMR_metabo_UKBB	0.0426	0.0671	0.635	0.5255	0.1947	0.0297	1.0178	0.018	0.0094	0.0068
ukb-b-11161	2018	Mouth/teeth dental problems: Painful gums	MRC-IEU	461113	9851867	dental	-0.0644	0.102	-0.6321	0.5273	0.0065	0.0011	1.024	0.0067	0.0041	0.005
ukb-a-557	2017	Diagnoses - main ICD10: K62 Other diseases of anus and rectum	Neale Lab	337199	10894596	diseases	0.0675	0.1072	0.63	0.5287	0.0048	0.0014	1.0038	0.0063	0.0028	0.0041
ukb-b-6458	2018	Mouth/teeth dental problems: Mouth ulcers	MRC-IEU	461113	9851867	dental	-0.0367	0.0584	-0.6283	0.5298	0.0296	0.0035	1.0366	0.0131	0.0026	0.0057
met-d-S_VLDL_TG	2020	Triglycerides in small VLDL	NA	115078	12321875	NMR_metabo_UKBB	0.0441	0.0704	0.6263	0.5311	0.2125	0.0377	1.0204	0.0239	0.0113	0.0071
ukb-b-4630	2018	Neuroticism score	MRC-IEU	374323	9851867	mood_behaviour	0.0341	0.0547	0.6225	0.5336	0.1154	0.0051	1.0263	0.0127	0.0081	0.0069
ukb-b-19191	2018	Mouth/teeth dental problems: Toothache	MRC-IEU	461113	9851867	dental	-0.0574	0.0929	-0.6178	0.5367	0.0071	0.0011	1.0367	0.0069	0.007	0.0046
met-d-VLDL_PL	2020	Phospholipids in VLDL	NA	115078	12321875	NMR_metabo_UKBB	-0.0359	0.0582	-0.6176	0.5368	0.1569	0.0253	1.0278	0.0216	0.0099	0.0062
bbj-a-133	2019	Lung cancer	NA	212453	8885805	diseases	-0.09	0.146	-0.6165	0.5376	0.0036	0.0022	1.0002	0.0078	0.001	0.0043
met-d-SFA	2020	Saturated fatty acids	NA	114999	12321875	NMR_metabo_UKBB	-0.0401	0.0659	-0.6093	0.5423	0.1313	0.0216	1.0165	0.0204	0.0102	0.0062
met-d-M_LDL_PL_pct	2020	Phospholipids to total lipids ratio in medium LDL	NA	115078	12321875	NMR_metabo_UKBB	0.0691	0.1139	0.6063	0.5443	0.0644	0.0216	1.0528	0.0444	-0.005	0.0072
ieu-a-1046	2015	Pallidum volume	ENIGMA	30717	7270265	neurology	0.073	0.1205	0.6056	0.5448	0.0622	0.0175	0.9809	0.0067	-0.0049	0.0049
met-d-HDL_TG	2020	Triglycerides in HDL	NA	115078	12321875	NMR_metabo_UKBB	0.0471	0.0779	0.6051	0.5451	0.1552	0.0358	1.0635	0.0584	0.0088	0.0069
ukb-a-594	2017	Diagnoses - main ICD10: Z09 Follow-up examination after treatment for conditions other than malignant neoplasms	Neale Lab	337199	10894596	diseases	-0.0889	0.1488	-0.5973	0.5503	0.0029	0.0012	0.9999	0.006	-0.0031	0.0044
met-d-S_LDL_TG	2020	Triglycerides in small LDL	NA	115078	12321875	NMR_metabo_UKBB	0.0379	0.0638	0.594	0.5525	0.1923	0.03	1.0261	0.0229	0.0104	0.0063
ukb-d-4803_0	2018	Tinnitus: No, never	NA	117882	13567874	eye_ear	0.0424	0.0714	0.5939	0.5526	0.0587	0.0047	1.0031	0.0066	-0.0066	0.0048
met-d-L_VLDL_L	2020	Total lipids in large VLDL	NA	115078	12321875	NMR_metabo_UKBB	0.0404	0.0683	0.5911	0.5544	0.1885	0.0288	1.0188	0.0177	0.0092	0.0069
met-c-858	2016	Free cholesterol	NA	13497	11410176	kettunen_metabolites	-0.1046	0.1771	-0.5904	0.5549	0.0648	0.0425	1.024	0.0107	0.0103	0.0052
met-c-922	2016	Concentration of small HDL particles	NA	19273	11820655	kettunen_metabolites	-0.0876	0.1484	-0.5903	0.555	0.0484	0.027	1.0008	0.0074	0.0155	0.0051
met-d-XL_VLDL_CE	2020	Cholesteryl esters in very large VLDL	NA	115078	12321875	NMR_metabo_UKBB	-0.0351	0.0603	-0.5826	0.5601	0.1522	0.0245	1.0374	0.0241	0.0108	0.0064
ukb-b-8707	2018	Diagnoses - main ICD10: J22 Unspecified acute lower respiratory infection	MRC-IEU	463010	9851867	diseases	0.1812	0.3111	0.5824	0.5603	0.0008	0.001	1.0183	0.0082	0.0059	0.0059
ebi-a-GCST007858	2015	Fasting blood glucose adjusted for BMI	NA	33231	105585	biomarker	0.1234	0.2149	0.5744	0.5657	0.3616	0.1366	1.0832	0.0857	-0.0009	0.0311
bbj-a-14	2019	C-reactive protein	NA	75391	6108953	biomarker	0.0821	0.1447	0.5678	0.5702	0.0161	0.0088	1.182	0.013	-0.007	0.0053
ukb-b-6991	2018	Seen doctor (GP) for nerves, anxiety, tension or depression	MRC-IEU	459560	9851867	mood_behaviour	0.0251	0.0444	0.5655	0.5718	0.0613	0.0025	1.0081	0.0097	0.003	0.0054
ukb-b-1962	2018	Operation code: bilateral oophorectomy	MRC-IEU	462933	9851867	gynecology_fertility	0.046	0.0814	0.5645	0.5724	0.0094	0.0011	1.0161	0.0067	0.0067	0.0052
met-c-856	2016	Omega-6 fatty acids	NA	13506	11398837	kettunen_metabolites	-0.0923	0.1656	-0.5577	0.5771	0.0612	0.0451	1.0176	0.0089	0.0131	0.0049
ukb-a-224	2017	Smoking status: Previous	Neale Lab	336024	10894596	smoking	0.0283	0.0509	0.5561	0.5782	0.0523	0.003	1.0159	0.0095	-0.0002	0.0053
ukb-b-3666	2018	Family relationship satisfaction	MRC-IEU	151531	9851867	mood_behaviour	-0.0297	0.0535	-0.5561	0.5782	0.0607	0.0038	1.024	0.007	-0.0008	0.0045
ukb-b-15005	2018	Transport type for commuting to job workplace: Walk	MRC-IEU	245364	9851867	activity_fitness_sleep	-0.0462	0.0831	-0.5559	0.5783	0.0163	0.0021	1.0228	0.0062	-0.004	0.0048
met-c-843	2016	Apolipoprotein B	NA	20690	11813266	kettunen_metabolites	0.0655	0.1183	0.5532	0.5801	0.0831	0.0392	1.008	0.0141	0.0168	0.0055
ukb-a-555	2017	Diagnoses - main ICD10: K57 Diverticular disease of intestine	Neale Lab	337199	10894596	diseases	-0.0396	0.0716	-0.5532	0.5801	0.0131	0.0015	1.0021	0.0065	-0.0055	0.0043
met-c-882	2016	Free cholesterol in large LDL	NA	21555	11871425	kettunen_metabolites	-0.0745	0.1356	-0.5496	0.5826	0.0683	0.0466	1.0151	0.0227	0.0182	0.0053
ukb-b-17422	2018	Age at menopause (last menstrual period)	MRC-IEU	143819	9851867	gynecology_fertility	0.0235	0.043	0.547	0.5844	0.156	0.0131	1.0303	0.0218	-0.007	0.005
met-c-954	2016	Concentration of very small VLDL particles	NA	19273	11797264	kettunen_metabolites	0.0541	0.0991	0.5454	0.5855	0.1111	0.0362	1.0062	0.0122	0.0118	0.0051
ukb-a-518	2017	Diagnoses - main ICD10: C44 Other malignant neoplasms of skin	Neale Lab	337199	10894596	diseases	-0.0553	0.1023	-0.5411	0.5884	0.0101	0.0022	1.0082	0.0082	-0.0021	0.0049
ukb-b-8133	2018	Light smokers, at least 100 smokes in lifetime	MRC-IEU	123894	9851867	smoking	-0.0326	0.0604	-0.5409	0.5886	0.0723	0.0062	1.0195	0.0075	-0.0011	0.0049
ukb-b-9930	2018	Why reduced smoking: Illness or ill health	MRC-IEU	14951	9851867	smoking	0.1014	0.1882	0.539	0.5899	0.0607	0.036	1.0135	0.0088	0.0052	0.0068
ieu-a-1044	2015	Caudate volume	ENIGMA	30717	7277001	neurology	-0.0489	0.0907	-0.5385	0.5902	0.1058	0.0169	0.9682	0.0062	-0.0046	0.0048
ukb-b-2094	2018	Weight change compared with 1 year ago	MRC-IEU	455085	9851867	anthropometry	-0.0414	0.077	-0.5373	0.5911	0.0104	0.0011	1.04	0.0075	0.0052	0.0046
ukb-b-4886	2018	Number of days/week walked 10+ minutes	MRC-IEU	454783	9851867	activity_fitness_sleep	0.0257	0.0478	0.5367	0.5915	0.0415	0.0019	1.0166	0.0079	-0.0027	0.0054
ukb-b-11413	2018	Pain type(s) experienced in last month: Stomach or abdominal pain	MRC-IEU	461857	9851867	pain_skeletal	0.0385	0.0725	0.532	0.5947	0.0195	0.0014	1.0275	0.0076	0.0069	0.005
ieu-a-967	2014	Squamous cell lung cancer	ILCCO	18313	8893750	diseases	0.0688	0.1298	0.5301	0.5961	0.0681	0.0286	1.0075	0.0066	-0.0014	0.0047
met-c-869	2016	Total lipids in IDL	NA	19273	11820646	kettunen_metabolites	-0.0687	0.1299	-0.5285	0.5972	0.0774	0.0433	1.0178	0.0183	0.0173	0.0053
met-c-881	2016	Cholesterol esters in large VLDL	NA	19273	11820655	kettunen_metabolites	-0.0705	0.1338	-0.5267	0.5984	0.0808	0.0491	1.0107	0.0209	0.02	0.0054
met-c-917	2016	Other polyunsaturated fatty acids than 18:2	NA	13549	11407336	kettunen_metabolites	-0.0754	0.1452	-0.5189	0.6038	0.0707	0.0389	1.0183	0.0151	0.005	0.0047
ukb-b-12506	2018	Vitamin and mineral supplements: Vitamin E	MRC-IEU	460351	9851867	drugs_supplements	0.0541	0.1049	0.5153	0.6064	0.0066	0.001	1.0153	0.0065	-0.0079	0.005
ukb-b-3831	2018	Average weekly intake of other alcoholic drinks	MRC-IEU	107741	9851867	alcohol	-0.1762	0.3453	-0.5102	0.6099	0.0026	0.0041	1.0128	0.0058	0.0106	0.0046
ukb-a-580	2017	Diagnoses - main ICD10: R04 Haemorrhage from respiratory passages	Neale Lab	337199	10894596	diseases	0.0897	0.176	0.5095	0.6104	0.0027	0.0015	0.9963	0.0066	-0.0013	0.0046
ukb-b-5174	2018	Average weekly beer plus cider intake	MRC-IEU	327634	9851867	alcohol	0.0298	0.0588	0.5078	0.6116	0.0518	0.0028	1.0639	0.0096	-0.0039	0.0058
ukb-b-2227	2018	Number of children fathered	MRC-IEU	209872	9851867	gynecology_fertility	-0.0326	0.0646	-0.5056	0.6131	0.0355	0.0028	1.0153	0.0071	0.0064	0.0046
met-c-883	2016	Total lipids in large LDL	NA	19273	11820652	kettunen_metabolites	-0.0666	0.1337	-0.4984	0.6182	0.0801	0.0496	1.0128	0.0211	0.0203	0.0054
ieu-a-1047	2015	Putamen volume	ENIGMA	30717	7282885	neurology	-0.0463	0.0932	-0.4962	0.6198	0.1251	0.0194	0.9506	0.007	6.349e-05	0.0049
ukb-d-40001_C349	2018	Underlying (primary) cause of death: ICD10: C34.9 Bronchus or lung, unspecified	NA	9092	9452278	diseases	0.073	0.1483	0.4927	0.6223	0.1028	0.0502	0.9969	0.0063	-0.0018	0.0047
ieu-b-2	2019	Alzheimer's disease	Alzheimer Disease Genetics Consortium (ADGC), European Alzheimer's Disease Initiative (EADI), Cohorts for Heart and Aging Research in Genomic Epidemiology Consortium (CHARGE), Genetic and Environmental Risk in AD/Defining Genetic, Polygenic and Environmental Risk for Alzheimer's Disease Consortium (GERAD/PERADES),	63926	10528610	neurology	0.0421	0.086	0.4897	0.6243	0.0447	0.024	1.061	0.0377	-0.0077	0.0042
ukb-b-3798	2018	Fractured bone site(s): Leg	MRC-IEU	460340	9851867	pain_skeletal	0.0904	0.1855	0.4871	0.6262	0.0019	0.001	1.0048	0.0076	-0.0124	0.0058
met-d-L_VLDL_FC	2020	Free cholesterol in large VLDL	NA	115078	12321875	NMR_metabo_UKBB	0.0312	0.0646	0.4834	0.6288	0.1905	0.0287	1.0233	0.0189	0.0101	0.0067
met-c-885	2016	Phospholipids in large LDL	NA	21550	11871461	kettunen_metabolites	-0.0632	0.1343	-0.4709	0.6377	0.0662	0.0434	1.0158	0.0206	0.0194	0.0054
ukb-a-574	2017	Diagnoses - main ICD10: N20 Calculus of kidney and ureter	Neale Lab	337199	10894596	diseases	-0.0468	0.1005	-0.4653	0.6417	0.0078	0.0014	1.0095	0.0067	-0.0095	0.0045
met-c-884	2016	Concentration of large LDL particles	NA	19273	11820653	kettunen_metabolites	-0.0615	0.1323	-0.4647	0.6421	0.0802	0.0486	1.0143	0.0206	0.0202	0.0054
ukb-b-8196	2018	Ever highly irritable/argumentative for 2 days	MRC-IEU	149501	9851867	mood_behaviour	0.0335	0.0725	0.4624	0.6438	0.0478	0.0045	1.0173	0.0078	0.0028	0.0051
ukb-a-36	2017	Handedness (chirality/laterality): Left-handed	Neale Lab	337130	10894596	mood_behaviour	-0.0385	0.0836	-0.4605	0.6451	0.0098	0.0016	1.0057	0.0068	-0.0019	0.0046
met-c-880	2016	Total cholesterol in large LDL	NA	21552	11871461	kettunen_metabolites	-0.0613	0.1336	-0.4591	0.6462	0.0688	0.0452	1.0133	0.0217	0.0186	0.0053
ukb-b-20544	2018	Nervous feelings	MRC-IEU	450700	9851867	mood_behaviour	0.028	0.061	0.4589	0.6463	0.0637	0.0031	1.0187	0.0113	0.0043	0.0067
ieu-b-4828	2022	Number of children ever born measurement	Within family GWAS consortium	60430	7974415	gynecology_fertility	0.0435	0.0977	0.4454	0.656	0.0344	0.0087	1.0252	0.0067	0.004	0.0044
ukb-b-11605	2018	Medication for pain relief, constipation, heartburn: Omeprazole (e.g. Zanprol)	MRC-IEU	457547	9851867	drugs_supplements	0.0272	0.0619	0.439	0.6607	0.0191	0.0013	1.041	0.0071	0.0071	0.0049
met-c-872	2016	Triglycerides in IDL	NA	19273	11820642	kettunen_metabolites	0.0429	0.0984	0.4358	0.663	0.1088	0.0346	1.01	0.0148	0.0129	0.005
met-d-XL_HDL_C_pct	2020	Cholesterol to total lipids ratio in very large HDL	NA	115053	12321875	NMR_metabo_UKBB	0.0294	0.0677	0.4342	0.6642	0.0635	0.0208	1.094	0.0623	0.0109	0.0056
ebi-a-GCST005232	2017	Neuroticism	NA	329821	18436568	mood_behaviour	0.0249	0.0573	0.4338	0.6644	0.1107	0.0055	1.0083	0.0127	0.0066	0.0068
ukb-b-16609	2018	Target heart rate achieved	MRC-IEU	68426	9851867	cardiovascular	-0.0451	0.1042	-0.4329	0.6651	0.0376	0.0081	1.0079	0.0072	-0.0005	0.0054
ukb-a-529	2017	Diagnoses - main ICD10: H25 Senile cataract	Neale Lab	337199	10894596	diseases	0.0746	0.1755	0.4253	0.6706	0.0029	0.0014	1.0166	0.007	0.002	0.0051
met-d-DHA_pct	2020	Ratio of docosahexaenoic acid to total fatty acids	NA	114999	12321875	NMR_metabo_UKBB	-0.0306	0.0725	-0.4215	0.6734	0.124	0.0112	1.034	0.0308	-0.0106	0.0061
ebi-a-GCST003368	2016	circulating leptin levels adjusted for BMI	NA	33987	4907162	biomarker	-0.0448	0.1064	-0.4212	0.6736	0.0936	0.0159	1.0051	0.0068	0.0069	0.0053
ukb-b-19158	2018	Mineral and other dietary supplements: Selenium	MRC-IEU	461384	9851867	drugs_supplements	0.0504	0.1195	0.4213	0.6736	0.0067	0.0012	1.0178	0.007	-0.0096	0.006
met-c-866	2016	Histidine	NA	19244	11811025	kettunen_metabolites	-0.0785	0.187	-0.42	0.6745	0.0383	0.0239	1.0027	0.0072	0.005	0.0047
ukb-b-873	2018	Fractured bone site(s): Spine	MRC-IEU	460340	9851867	pain_skeletal	-0.1033	0.2476	-0.4169	0.6767	0.0017	0.0016	1.0059	0.0131	-0.0052	0.009
met-c-841	2016	Albumin	NA	18960	11703182	kettunen_metabolites	-0.0652	0.1572	-0.4144	0.6786	0.0607	0.0241	0.9892	0.0065	0.0112	0.005
ukb-a-327	2017	Type of tobacco previously smoked: Cigars or pipes	Neale Lab	82755	10894596	smoking	-0.0589	0.1427	-0.4129	0.6797	0.0115	0.0052	1.0015	0.0059	-0.0021	0.0041
ieu-a-1050	2014	Ferritin	GIS	23986	2036124	biomarker	0.0541	0.1335	0.4052	0.6853	0.0766	0.0249	1.0315	0.0094	-0.0017	0.006
ukb-b-16881	2018	Sitting height	MRC-IEU	461536	9851867	anthropometry	0.0118	0.0292	0.4045	0.6858	0.3342	0.0177	1.204	0.0464	-0.0064	0.007
ebi-a-GCST000612	2010	Celiac disease	NA	15283	518292	diseases	-0.0412	0.1022	-0.4037	0.6864	0.2504	0.0442	1.0735	0.0084	0.0087	0.006
ukb-a-554	2017	Diagnoses - main ICD10: K52 Other non-infective gastro-enteritis and colitis	Neale Lab	337199	10894596	diseases	0.0487	0.1247	0.3903	0.6963	0.0049	0.0012	1.003	0.0059	-0.0006	0.0049
ukb-b-13891	2018	Mineral and other dietary supplements: Zinc	MRC-IEU	461384	9851867	drugs_supplements	-0.0328	0.0843	-0.3896	0.6969	0.0119	0.0012	1.0085	0.0063	-0.0066	0.0053
ieu-b-41	2019	bipolar disorder	Bipolar Disorder Working Group of the Psychiatric Genomics Consortium	51710	13413244	neurology	-0.0177	0.0456	-0.3881	0.6979	0.3454	0.0154	1.0214	0.0074	-0.0047	0.0049
ebi-a-GCST005072	2017	Ferritin levels	NA	9818	23168581	biomarker	-0.0359	0.093	-0.3858	0.6996	0.3045	0.0477	1.1998	0.0067	-0.0019	0.005
met-c-870	2016	Concentration of IDL particles	NA	19273	11820652	kettunen_metabolites	-0.0482	0.1262	-0.382	0.7025	0.0789	0.042	1.017	0.0175	0.017	0.0053
ukb-b-19066	2018	Reproduciblity of spirometry measurement using ERS/ATS criteria	MRC-IEU	345665	9851867	lung_function	-0.0341	0.0898	-0.3801	0.7039	0.014	0.0017	1.0248	0.0076	0.0001	0.0061
ukb-b-13932	2018	Duration of vigorous activity	MRC-IEU	251501	9851867	activity_fitness_sleep	-0.0241	0.0637	-0.3784	0.7052	0.0329	0.0023	0.9996	0.0067	-0.0045	0.0052
ukb-b-7178	2018	Doctor diagnosed hayfever or allergic rhinitis	MRC-IEU	112583	9851867	diseases	-0.0229	0.0611	-0.3748	0.7078	0.0786	0.0075	1.0095	0.0091	0.006	0.0049
ukb-a-538	2017	Diagnoses - main ICD10: I83 Varicose veins of lower extremities	Neale Lab	337199	10894596	diseases	0.0308	0.0826	0.3726	0.7095	0.0192	0.0021	1.0318	0.0103	-0.0037	0.0058
ukb-b-15957	2018	Types of transport used (excluding work): Public transport	MRC-IEU	460491	9851867	activity_fitness_sleep	0.0255	0.0703	0.3625	0.717	0.0225	0.0016	1.066	0.0075	-0.0036	0.0057
ukb-b-18541	2018	Ever used hormone-replacement therapy (HRT)	MRC-IEU	250301	9851867	gynecology_fertility	-0.0199	0.0557	-0.3576	0.7206	0.0371	0.0025	1.0197	0.0072	0.0003	0.005
met-d-M_LDL_TG	2020	Triglycerides in medium LDL	NA	115078	12321875	NMR_metabo_UKBB	0.0201	0.0564	0.3571	0.721	0.173	0.0256	1.0462	0.035	0.0135	0.0057
ukb-b-20261	2018	Ever smoked	MRC-IEU	461066	9851867	smoking	-0.0145	0.0407	-0.3565	0.7214	0.0753	0.0029	1.039	0.0107	-0.0033	0.0057
met-d-IDL_TG	2020	Triglycerides in IDL	NA	115078	12321875	NMR_metabo_UKBB	0.0188	0.0532	0.3532	0.7239	0.151	0.023	1.0502	0.0459	0.0094	0.0055
ukb-b-17687	2018	Illness, injury, bereavement, stress in last 2 years: None of the above	MRC-IEU	459742	9851867	work_stress	-0.0184	0.0528	-0.349	0.7271	0.023	0.0014	1.0411	0.0071	-0.0057	0.0046
met-d-Omega_3	2020	Omega-3 fatty acids	NA	114999	12321875	NMR_metabo_UKBB	0.0193	0.0569	0.3397	0.7341	0.118	0.0185	1.0732	0.0514	-0.004	0.0058
ukb-b-151	2018	Number of days/week of vigorous physical activity 10+ minutes	MRC-IEU	440512	9851867	activity_fitness_sleep	0.0166	0.0495	0.3353	0.7374	0.0365	0.0019	1.0275	0.0087	-0.0112	0.0051
ukb-b-5948	2018	Diagnoses - main ICD10: R35 Polyuria	MRC-IEU	463010	9851867	diseases	-0.0483	0.1464	-0.3302	0.7412	0.0035	0.0012	0.9936	0.0095	0.0047	0.007
ukb-b-13026	2018	Why reduced smoking: Health precaution	MRC-IEU	14951	9851867	smoking	-0.0539	0.1649	-0.3269	0.7438	0.0768	0.0354	0.9952	0.0081	-0.006	0.0056
met-c-906	2016	Total lipids in medium LDL	NA	19273	11818458	kettunen_metabolites	-0.042	0.13	-0.3231	0.7466	0.0857	0.048	1.0084	0.0198	0.0213	0.0054
met-d-LDL_TG	2020	Triglycerides in LDL	NA	115078	12321875	NMR_metabo_UKBB	0.0175	0.0545	0.3205	0.7486	0.159	0.0236	1.0537	0.0434	0.0125	0.0055
met-c-895	2016	Total cholesterol in LDL	NA	21559	11871461	kettunen_metabolites	-0.0433	0.1357	-0.3189	0.7498	0.0712	0.0487	1.0125	0.0229	0.0197	0.0054
ukb-b-18189	2018	Reason for glasses/contact lenses: For long-sightedness, i.e. for distance and near, but particularly for near tasks like reading (called 'hypermetropia')	MRC-IEU	460536	9851867	eye_ear	-0.0266	0.0841	-0.3167	0.7515	0.008	0.0013	1.0988	0.0082	-0.0028	0.0053
ebi-a-GCST004599	2016	Mean platelet volume	NA	164454	29193201	biomarker	0.0108	0.0342	0.3162	0.7518	0.2777	0.0387	1.0017	0.0435	-0.0007	0.0049
ieu-a-117	2012	Neo-openness to experience	GPC	17375	2305641	mood_behaviour	-0.0345	0.1094	-0.3154	0.7524	0.1063	0.0271	0.9911	0.0066	-0.0053	0.0051
met-c-861	2016	Glycerol	NA	20235	11360671	kettunen_metabolites	0.0636	0.2028	0.3138	0.7537	0.0322	0.021	1.0135	0.0065	0.0167	0.0051
ukb-b-20208	2018	Diagnoses - main ICD10: J45.9 Asthma, unspecified	MRC-IEU	463010	9851867	diseases	0.0611	0.1966	0.3107	0.756	0.0023	0.0012	1.0302	0.009	0.0056	0.0074
ukb-b-13092	2018	Headaches for 3+ months	MRC-IEU	91269	9851867	pain_skeletal	-0.022	0.072	-0.3059	0.7597	0.0571	0.0058	1.0094	0.0064	-0.0077	0.0046
ukb-b-19354	2018	Diagnoses - main ICD10: K20 Oesophagitis	MRC-IEU	463010	9851867	diseases	-0.0384	0.1263	-0.3043	0.7609	0.0041	0.001	1.0149	0.0072	0.002	0.0061
met-c-907	2016	Concentration of medium LDL particles	NA	19273	11818918	kettunen_metabolites	-0.0397	0.1309	-0.3035	0.7615	0.0841	0.0471	1.0102	0.0192	0.0212	0.0055
ukb-b-5664	2018	Frequency of tenseness / restlessness in last 2 weeks	MRC-IEU	445194	9851867	mood_behaviour	-0.0151	0.0503	-0.3012	0.7632	0.0431	0.0023	1.0392	0.0088	0.0063	0.0053
met-c-905	2016	Cholesterol esters in medium LDL	NA	19273	11820631	kettunen_metabolites	-0.0392	0.1306	-0.3001	0.7641	0.085	0.0478	1.0084	0.0198	0.0202	0.0054
ukb-b-4512	2018	Duration of other exercises	MRC-IEU	220399	9851867	activity_fitness_sleep	-0.0241	0.0828	-0.2917	0.7705	0.0164	0.0023	1.028	0.0066	-0.0065	0.0044
ukb-b-3822	2018	Frequency of depressed mood in last 2 weeks	MRC-IEU	442840	9851867	mood_behaviour	0.0168	0.058	0.2894	0.7723	0.0427	0.0023	1.0374	0.0083	0.0061	0.0062
ukb-b-2160	2018	Diagnoses - main ICD10: C61 Malignant neoplasm of prostate	MRC-IEU	463010	9851867	diseases	-0.028	0.0973	-0.2878	0.7735	0.0055	0.0013	1.0392	0.0093	-0.0004	0.0056
ukb-b-3793	2018	Time spent driving	MRC-IEU	310555	9851867	activity_fitness_sleep	-0.0184	0.064	-0.2873	0.7739	0.0429	0.0024	1.0296	0.0075	0.0003	0.0054
ukb-a-542	2017	Diagnoses - main ICD10: J34 Other disorders of nose and nasal sinuses	Neale Lab	337199	10894596	diseases	0.0511	0.1786	0.2863	0.7747	0.0023	0.0013	1.0081	0.0064	0.0044	0.0048
ukb-b-2134	2018	Past tobacco smoking	MRC-IEU	424960	9851867	smoking	-0.0123	0.0431	-0.2845	0.776	0.0904	0.0034	1.0383	0.0109	0.0032	0.006
ukb-d-H40	2018	Diagnoses - main ICD10: H40 Glaucoma	NA	361194	10233350	diseases	0.0391	0.1404	0.2783	0.7808	0.003	0.0012	1.0025	0.0058	0.0002	0.0046
met-c-908	2016	Phospholipids in medium LDL	NA	21558	11871461	kettunen_metabolites	-0.0362	0.1317	-0.275	0.7833	0.074	0.0414	1.008	0.0186	0.0199	0.0054
ukb-a-564	2017	Diagnoses - main ICD10: M20 Acquired deformities of fingers and toes	Neale Lab	337199	10894596	diseases	-0.025	0.0921	-0.2715	0.786	0.0095	0.0015	1.0002	0.0069	-0.0027	0.0044
ukb-b-12654	2018	Former alcohol drinker	MRC-IEU	31506	9851867	alcohol	-0.0242	0.0905	-0.2678	0.7888	0.1082	0.0154	1.0238	0.0069	-0.0008	0.0049
ukb-d-4803_12	2018	Tinnitus: Yes, now a lot of the time	NA	117882	11127194	eye_ear	0.0614	0.2308	0.2659	0.7904	0.0096	0.0051	0.9983	0.0072	0.0002	0.0056
met-d-M_VLDL_TG	2020	Triglycerides in medium VLDL	NA	115078	12321875	NMR_metabo_UKBB	0.0179	0.0695	0.2576	0.7967	0.1888	0.0307	1.0114	0.0181	0.0108	0.0071
ieu-a-1000	2016	Depressive symptoms	SSGAC	161460	6524475	mood_behaviour	-0.0179	0.0715	-0.2502	0.8025	0.047	0.0037	1.0012	0.0072	0.0085	0.0058
met-d-S_HDL_L	2020	Total lipids in small HDL	NA	115078	12321875	NMR_metabo_UKBB	-0.0187	0.076	-0.2458	0.8059	0.1497	0.0226	0.9895	0.016	0.0148	0.0072
ukb-a-541	2017	Diagnoses - main ICD10: J33 Nasal polyp	Neale Lab	337199	10894596	diseases	0.0341	0.1438	0.2372	0.8125	0.0031	0.0015	1.0066	0.0069	0.0041	0.004
ukb-a-257	2017	Hearing difficulty/problems: Yes	Neale Lab	323978	10894596	eye_ear	0.0114	0.0493	0.2318	0.8167	0.0411	0.0024	1.015	0.0087	-0.0026	0.0049
met-c-859	2016	Glucose	NA	24679	12052259	kettunen_metabolites	-0.0233	0.1015	-0.2298	0.8183	0.0864	0.0204	0.9956	0.0061	0.0078	0.0047
ukb-b-19419	2018	Diagnoses - main ICD10: R11 Nausea and vomiting	MRC-IEU	463010	9851867	diseases	-0.0406	0.1776	-0.2283	0.8194	0.0018	0.0011	1.0098	0.0092	-0.0014	0.0064
ukb-b-6519	2018	Worrier / anxious feelings	MRC-IEU	450765	9851867	mood_behaviour	0.0135	0.0597	0.2254	0.8217	0.0761	0.0039	1.0087	0.0115	0.011	0.007
ukb-a-524	2017	Diagnoses - main ICD10: E04 Other non-toxic goitre	Neale Lab	337199	10894596	diseases	-0.0275	0.1225	-0.2244	0.8225	0.0052	0.0013	0.993	0.0062	-0.0044	0.0044
ukb-b-17885	2018	Diagnoses - main ICD10: R31 Unspecified haematuria	MRC-IEU	463010	9851867	diseases	0.0246	0.1104	0.2225	0.8239	0.0053	0.0011	1.0211	0.007	0.0018	0.0054
ukb-b-18712	2018	Illness, injury, bereavement, stress in last 2 years: Death of a close relative	MRC-IEU	459742	9851867	work_stress	-0.0173	0.0794	-0.2181	0.8273	0.0069	0.0012	1.0403	0.0069	0.0026	0.0044
met-d-MUFA	2020	Monounsaturated fatty acids	NA	114999	12321875	NMR_metabo_UKBB	0.0153	0.0717	0.2141	0.8304	0.1808	0.0283	1.0065	0.0196	0.0118	0.0068
bbj-a-96	2019	Cerebral aneurysm	NA	195203	8885031	neurology	0.0224	0.1052	0.213	0.8313	0.0123	0.0028	0.9994	0.0083	0.0038	0.0051
ukb-b-10169	2018	Guilty feelings	MRC-IEU	450704	9851867	mood_behaviour	0.0106	0.0509	0.2084	0.8349	0.0499	0.0022	1.0215	0.0086	0.0012	0.0053
ieu-a-86	2013	Extreme height	GIANT	16196	1966557	anthropometry	-0.0103	0.0499	-0.2074	0.8357	0.9022	0.0758	0.8726	0.0138	-0.0056	0.0059
met-d-M_LDL_CE_pct	2020	Cholesteryl esters to total lipids ratio in medium LDL	NA	115078	12321875	NMR_metabo_UKBB	-0.0208	0.1005	-0.2068	0.8361	0.1031	0.0228	1.0139	0.0236	0.0065	0.0077
ukb-b-18596	2018	Pain type(s) experienced in last month: Neck or shoulder pain	MRC-IEU	461857	9851867	pain_skeletal	0.0099	0.0495	0.2001	0.8414	0.0324	0.0016	1.0327	0.0074	0.0031	0.0049
ukb-b-14576	2018	Wears glasses or contact lenses	MRC-IEU	462254	9851867	eye_ear	-0.0134	0.0677	-0.1987	0.8425	0.0151	0.0012	1.0492	0.007	0.0019	0.0049
met-c-924	2016	Total cholesterol in small LDL	NA	21556	11871461	kettunen_metabolites	-0.0253	0.1346	-0.1883	0.8507	0.0732	0.0427	1.0148	0.0184	0.0206	0.0055
ukb-d-2664_4	2018	Reason for reducing amount of alcohol drunk: Financial reasons	NA	134033	12649485	alcohol	-0.025	0.133	-0.1876	0.8512	0.0114	0.0035	0.9964	0.0063	0.0024	0.0047
ukb-a-522	2017	Diagnoses - main ICD10: D25 Leiomyoma of uterus	Neale Lab	337199	10894596	diseases	0.0204	0.1091	0.1873	0.8514	0.0061	0.0014	0.9917	0.0061	-0.0073	0.0048
ukb-b-4424	2018	Sleep duration	MRC-IEU	460099	9851867	activity_fitness_sleep	-0.0089	0.0475	-0.1866	0.852	0.0715	0.0029	1.028	0.0092	-0.0029	0.006
ukb-b-11874	2018	Diagnoses - secondary ICD10: M06.99 Rheumatoid arthritis, unspecified (Site unspecified)	MRC-IEU	463010	9851867	diseases	0.0243	0.1347	0.1806	0.8567	0.0051	0.0013	0.9974	0.01	0.0022	0.0075
ukb-b-18336	2018	Seen a psychiatrist for nerves, anxiety, tension or depression	MRC-IEU	460702	9851867	mood_behaviour	-0.0086	0.0483	-0.1779	0.8588	0.0301	0.0018	1.018	0.0086	0.0025	0.0048
ukb-b-14624	2018	Illness, injury, bereavement, stress in last 2 years: Marital separation/divorce	MRC-IEU	459742	9851867	work_stress	0.0221	0.1247	0.1772	0.8593	0.0041	0.0012	1.0286	0.0075	-0.0068	0.0049
ukb-b-2634	2018	Duration of heavy DIY	MRC-IEU	182778	9851867	activity_fitness_sleep	-0.0125	0.0709	-0.1762	0.8601	0.0327	0.0029	1.0157	0.0064	-0.0015	0.0049
met-d-L_LDL_TG	2020	Triglycerides in large LDL	NA	115078	12321875	NMR_metabo_UKBB	0.0091	0.053	0.1713	0.864	0.1448	0.022	1.0607	0.0502	0.0122	0.0054
ukb-b-5053	2018	Frequency of heavy DIY in last 4 weeks	MRC-IEU	182511	9851867	activity_fitness_sleep	0.0135	0.0807	0.1679	0.8667	0.0223	0.0029	1.0252	0.0062	-0.0007	0.005
ukb-a-572	2017	Diagnoses - main ICD10: M72 Fibroblastic disorders	Neale Lab	337199	10894596	diseases	0.0155	0.0978	0.1589	0.8738	0.0101	0.0033	1.0193	0.0243	0.0037	0.005
ukb-b-11601	2018	Diagnoses - main ICD10: N40 Hyperplasia of prostate	MRC-IEU	463010	9851867	diseases	0.0132	0.0866	0.1523	0.8789	0.0068	0.0013	1.0207	0.009	-0.002	0.005
met-d-L_VLDL_C	2020	Cholesterol in large VLDL	NA	115078	12321875	NMR_metabo_UKBB	-0.0089	0.0623	-0.1433	0.886	0.1724	0.0272	1.0252	0.0201	0.0107	0.0066
ukb-a-523	2017	Diagnoses - main ICD10: E03 Other hypothyroidism	Neale Lab	337199	10894596	diseases	0.0443	0.3452	0.1284	0.8979	0.0005	0.0011	0.9976	0.0058	0.0032	0.0045
ukb-a-525	2017	Diagnoses - main ICD10: F31 Bipolar affective disorder	Neale Lab	337199	10894596	diseases	-0.016	0.1258	-0.1272	0.8988	0.0049	0.0015	0.986	0.0068	-0.0037	0.005
ukb-b-2346	2018	Duration of moderate activity	MRC-IEU	343827	9851867	activity_fitness_sleep	0.006	0.0485	0.1246	0.9008	0.0318	0.0019	1.0175	0.0076	-0.0025	0.0043
met-c-904	2016	Total cholesterol in medium LDL	NA	21559	11862863	kettunen_metabolites	-0.016	0.1361	-0.1179	0.9061	0.0712	0.0452	1.0117	0.0212	0.0188	0.0054
ukb-a-573	2017	Diagnoses - main ICD10: N19 Unspecified renal failure	Neale Lab	337199	10894596	diseases	0.0189	0.1762	0.1072	0.9146	0.0028	0.0013	0.9999	0.0064	-0.0009	0.0047
ukb-b-14814	2018	Diagnoses - main ICD10: K30 Dyspepsia	MRC-IEU	463010	9851867	diseases	0.0141	0.1345	0.1049	0.9164	0.0029	0.001	1.0143	0.0076	0.0005	0.005
ukb-b-11188	2018	Used an inhaler for chest within last hour	MRC-IEU	424873	9851867	lung_function	0.0138	0.1392	0.0989	0.9212	0.0039	0.0013	1.0141	0.0081	0.0025	0.0061
bbj-a-81	2019	Smoking behaviors : Smoking cessation	NA	76047	5961480	smoking	-0.0075	0.0793	-0.0942	0.925	0.0371	0.007	1.0013	0.0078	-0.0014	0.0047
ukb-b-9050	2018	Eye problems/disorders: Injury or trauma resulting in loss of vision	MRC-IEU	150642	9851867	diseases	0.0159	0.1743	0.0914	0.9271	0.0071	0.0038	1.0093	0.0084	0.0053	0.0067
met-c-925	2016	Total lipids in small LDL	NA	19273	11820193	kettunen_metabolites	0.0115	0.1266	0.091	0.9275	0.0904	0.044	1.0067	0.0168	0.0207	0.0055
met-d-XL_VLDL_C	2020	Cholesterol in very large VLDL	NA	115078	12321875	NMR_metabo_UKBB	0.0055	0.0622	0.0884	0.9295	0.1722	0.0265	1.0259	0.0204	0.0092	0.0065
met-d-Creatinine	2020	Creatinine	NA	110058	12321875	NMR_metabo_UKBB	-0.0062	0.0707	-0.0881	0.9298	0.1555	0.0138	1.0253	0.0143	0.0049	0.0069
bbj-a-94	2019	Cataract	NA	212453	8885805	eye_ear	0.0118	0.1357	0.0867	0.9309	0.0065	0.0023	1.0514	0.0083	0.0029	0.005
ukb-b-14863	2018	Mineral and other dietary supplements: Iron	MRC-IEU	461384	9851867	drugs_supplements	0.0103	0.1231	0.0836	0.9334	0.0049	0.0011	1.0266	0.007	-0.0037	0.0056
ukb-a-575	2017	Diagnoses - main ICD10: N32 Other disorders of bladder	Neale Lab	337199	10894596	diseases	0.0104	0.1286	0.0806	0.9358	0.004	0.0011	0.9887	0.0058	-0.0018	0.0046
ukb-b-10188	2018	Vitamin and mineral supplements: Vitamin B	MRC-IEU	460351	9851867	drugs_supplements	0.0073	0.0908	0.0806	0.9358	0.0077	0.0011	1.0192	0.0074	-0.0067	0.0048
ukb-b-15175	2018	Vitamin and mineral supplements: Vitamin C	MRC-IEU	460351	9851867	drugs_supplements	-0.0065	0.0913	-0.071	0.9434	0.0124	0.0014	1.0172	0.0076	-0.0072	0.0056
met-c-855	2016	Omega-3 fatty acids	NA	13544	11401623	kettunen_metabolites	-0.0076	0.1103	-0.0689	0.9451	0.1501	0.0413	0.9904	0.0075	0.0016	0.0047
ieu-a-1112	2017	Primary sclerosing cholangitis	IPSCSG	14890	7891603	diseases	-0.006	0.093	-0.0647	0.9484	0.2541	0.0583	1.006	0.01	-0.0016	0.006
ukb-b-16858	2018	Cough on most days	MRC-IEU	112583	9851867	lung_function	0.0051	0.0787	0.0645	0.9486	0.0418	0.0044	0.998	0.0064	0.0045	0.0052
ukb-b-18994	2018	Miserableness	MRC-IEU	454982	9851867	mood_behaviour	0.003	0.0533	0.0568	0.9547	0.0615	0.0027	1.0241	0.0103	0.0059	0.006
ukb-b-8463	2018	Back pain for 3+ months	MRC-IEU	117404	9851867	pain_skeletal	-0.0039	0.0727	-0.0532	0.9576	0.0378	0.0046	0.9968	0.0066	0.0004	0.0047
ukb-b-13653	2018	Worry too long after embarrassment	MRC-IEU	443918	9851867	mood_behaviour	-0.0024	0.0499	-0.0474	0.9622	0.0638	0.0026	1.0175	0.0098	0.0007	0.0059
ukb-b-12621	2018	Ever had stillbirth, spontaneous miscarriage or termination	MRC-IEU	247180	9851867	gynecology_fertility	0.0036	0.084	0.043	0.9657	0.0194	0.0024	1.0259	0.0076	-0.0024	0.0052
ukb-b-19255	2018	Fractured bone site(s): Arm	MRC-IEU	460340	9851867	pain_skeletal	-0.0071	0.1714	-0.0414	0.967	0.0033	0.0011	1.012	0.0076	-0.006	0.0062
met-d-VLDL_L	2020	Total lipids in VLDL	NA	115078	12321875	NMR_metabo_UKBB	-0.0025	0.0622	-0.0403	0.9679	0.1724	0.027	1.017	0.0186	0.0098	0.0065
ukb-b-9981	2018	Sensitivity / hurt feelings	MRC-IEU	449419	9851867	mood_behaviour	0.0021	0.0534	0.0393	0.9687	0.0602	0.0028	1.0306	0.0101	0.0087	0.0063
ukb-d-D12	2018	Diagnoses - main ICD10: D12 Benign neoplasm of colon, rectum, anus and anal canal	NA	361194	13217521	diseases	0.0028	0.0715	0.0391	0.9688	0.0129	0.0015	1.0067	0.0063	0.0046	0.0045
ukb-d-1707_1	2018	Handedness (chirality/laterality): Right-handed	NA	360913	13586570	mood_behaviour	0.0029	0.084	0.0343	0.9726	0.0094	0.0015	1.0069	0.0065	-0.0018	0.0044
met-c-955	2016	Phospholipids in very small VLDL	NA	19273	11813718	kettunen_metabolites	-0.0038	0.1124	-0.0338	0.9731	0.0872	0.0376	1.0138	0.0151	0.0129	0.0051
ukb-b-964	2018	Diagnoses - main ICD10: I48 Atrial fibrillation and flutter	MRC-IEU	463010	9851867	diseases	-0.0023	0.0783	-0.0297	0.9763	0.0143	0.002	1.0168	0.0108	0.0141	0.0061
met-c-926	2016	Concentration of small LDL particles	NA	19273	11820655	kettunen_metabolites	-0.0027	0.1224	-0.0223	0.9822	0.0965	0.0421	1.0062	0.0152	0.0206	0.0055
ukb-d-M70	2018	Diagnoses - main ICD10: M70 Soft tissue disorders related to use, overuse and pressure	NA	361194	9498351	diseases	0.0024	0.1795	0.0135	0.9893	0.0016	0.0012	0.9946	0.006	-0.0006	0.0043
met-d-S_HDL_PL	2020	Phospholipids in small HDL	NA	115078	12321875	NMR_metabo_UKBB	0.0006	0.0775	0.0081	0.9935	0.1486	0.0232	0.9972	0.0209	0.0124	0.0071
ukb-b-7926	2018	Qualifications: NVQ or HND or HNC or equivalent	MRC-IEU	458079	9851867	education_intelligence	-0.0002	0.0709	-0.0032	0.9974	0.0147	0.0013	1.0286	0.0065	0.0118	0.0048
met-c-918	2016	Phosphatidylcholine and other cholines	NA	13542	11419086	kettunen_metabolites	NA	NA	NA	NA	-0.0008	0.0388	1.0133	0.0092	0.0073	0.0047
met-c-935	2016	Sphingomyelins	NA	13476	11417530	kettunen_metabolites	NA	NA	NA	NA	-0.0045	0.0411	1.016	0.0078	0.0079	0.0051
met-c-937	2016	Total phosphoglycerides	NA	13519	11416877	kettunen_metabolites	NA	NA	NA	NA	NA	NA	NA	NA	NA	NA
ubm-a-2702	2018	Cerebral White Matter Volume	NA	8411	11734354	neurology	NA	NA	NA	NA	-0.134	0.0417	1.7003	0.0052	0.0012	0.004
ukb-a-517	2017	Diagnoses - main ICD10: B37 Candidiasis	Neale Lab	337199	10894596	diseases	NA	NA	NA	NA	NA	NA	NA	NA	NA	NA
ukb-a-565	2017	Diagnoses - main ICD10: M21 Other acquired deformities of limbs	Neale Lab	337199	10894596	diseases	NA	NA	NA	NA	NA	NA	NA	NA	NA	NA
ukb-b-14050	2018	Why reduced smoking: Financial reasons	MRC-IEU	14951	9851867	smoking	NA	NA	NA	NA	NA	NA	NA	NA	NA	NA
ukb-b-394	2018	Transport type for commuting to job workplace: None of the above	MRC-IEU	245364	9851867	activity_fitness_sleep	NA	NA	NA	NA	-0.0004	0.0027	1.018	0.0108	-0.0065	0.0092
ukb-b-7356	2018	Illness, injury, bereavement, stress in last 2 years: Death of a spouse or partner	MRC-IEU	459742	9851867	work_stress	NA	NA	NA	NA	NA	NA	NA	NA	NA	NA

## Sheet: eTable 6c PE_SGA
GWAS_ID	Year	Trait	Consortium	Sample_size	N_SNPs	Group	rg	se	z	p	h2_obs	h2_obs_se	h2_int	h2_int_se	gcov_int	gcov_int_se
ukb-b-14177	2018	Vascular/heart problems diagnosed by doctor: High blood pressure	MRC-IEU	461880	9851867	diseases	0.5682	0.0584	9.7292	2.2641e-22	0.1136	0.0048	1.0878	0.0192	0.0061	0.007
ukb-b-13352	2018	Vascular/heart problems diagnosed by doctor: None of the above	MRC-IEU	461880	9851867	diseases	-0.5722	0.0599	-9.5529	1.2611e-21	0.1105	0.0045	1.0851	0.0181	-0.0047	0.0069
ukb-b-20175	2018	Systolic blood pressure, automated reading	MRC-IEU	436419	9851867	cardiovascular	0.5184	0.0548	9.4576	3.1513e-21	0.1259	0.0052	1.0915	0.0171	0.0055	0.0073
ieu-b-38	2018	systolic blood pressure	International Consortium of Blood Pressure	757601	7088083	cardiovascular	0.4921	0.0523	9.4174	4.6227e-21	0.1364	0.0058	1.0605	0.0316	0.0123	0.0094
ukb-b-18009	2018	Medication for cholesterol, blood pressure, diabetes, or take exogenous hormones: Blood pressure medication	MRC-IEU	249710	9851867	drugs_supplements	0.5893	0.0631	9.3319	1.0394e-20	0.0995	0.0057	1.0496	0.0124	0.0021	0.0063
ieu-b-39	2018	diastolic blood pressure	International Consortium of Blood Pressure	757601	7160619	cardiovascular	0.4878	0.0563	8.6638	4.5617e-18	0.1347	0.0061	1.0767	0.0322	0.0166	0.0088
ukb-b-7992	2018	Diastolic blood pressure, automated reading	MRC-IEU	436424	9851867	cardiovascular	0.4913	0.0605	8.1216	4.6003e-16	0.1353	0.0053	1.0935	0.0182	0.0095	0.0074
ukb-b-20379	2018	Medication for cholesterol, blood pressure, diabetes, or take exogenous hormones: None of the above	MRC-IEU	249710	9851867	drugs_supplements	-0.5477	0.0697	-7.8572	3.9274e-15	0.0625	0.0036	1.0296	0.0096	0.002	0.0058
ukb-b-3357	2018	Birth weight of first child	MRC-IEU	200272	9851867	anthropometry	-0.437	0.0632	-6.9149	4.6828e-12	0.1053	0.0057	1.0302	0.0111	-0.002	0.0059
ukb-b-3656	2018	Number of treatments/medications taken	MRC-IEU	462933	9851867	drugs_supplements	0.332	0.0585	5.67	1.4276e-08	0.0569	0.0022	1.0549	0.009	0.0041	0.005
ukb-b-13378	2018	Birth weight	MRC-IEU	261932	9851867	anthropometry	-0.3482	0.0624	-5.5813	2.3874e-08	0.1057	0.0054	1.0776	0.0148	0.0001	0.0054
ebi-a-GCST005195	2017	Coronary artery disease	NA	547261	7934254	diseases	0.3752	0.0677	5.545	2.94e-08	0.0391	0.0027	1.0269	0.0117	-0.0035	0.0051
ukb-b-7137	2018	Medication for pain relief, constipation, heartburn: Aspirin	MRC-IEU	457547	9851867	drugs_supplements	0.4455	0.0809	5.5057	3.6768e-08	0.0214	0.0015	1.0207	0.0071	-0.0009	0.0054
ukb-b-7953	2018	Forced vital capacity (FVC)	MRC-IEU	421986	9851867	lung_function	-0.2451	0.0472	-5.1932	2.0672e-07	0.1701	0.007	1.1187	0.0197	0.0076	0.0064
ukb-b-12854	2018	Arm fat percentage (right)	MRC-IEU	454789	9851867	anthropometry	0.261	0.051	5.1176	3.0942e-07	0.2181	0.0063	1.0982	0.0187	-0.0126	0.0064
ukb-b-20188	2018	Arm fat percentage (left)	MRC-IEU	454724	9851867	anthropometry	0.2564	0.0511	5.0156	5.2875e-07	0.2223	0.0064	1.0928	0.0188	-0.0121	0.0065
ukb-b-8909	2018	Body fat percentage	MRC-IEU	454633	9851867	anthropometry	0.2315	0.0486	4.7643	1.8948e-06	0.2201	0.0065	1.1054	0.0191	-0.0087	0.0062
ukb-b-18377	2018	Leg fat percentage (left)	MRC-IEU	454826	9851867	anthropometry	0.2343	0.0497	4.7134	2.4364e-06	0.2073	0.0058	1.0994	0.0172	-0.0039	0.0066
ukb-b-20531	2018	Leg fat percentage (right)	MRC-IEU	454854	9851867	anthropometry	0.2292	0.0499	4.5918	4.3937e-06	0.2071	0.0058	1.103	0.0174	-0.0027	0.0067
ukb-b-16407	2018	Trunk fat percentage	MRC-IEU	454613	9851867	anthropometry	0.2175	0.0478	4.5478	5.4221e-06	0.2113	0.0065	1.1053	0.0195	-0.0105	0.0059
ukb-b-19953	2018	Body mass index (BMI)	MRC-IEU	461460	9851867	anthropometry	0.2353	0.0528	4.4574	8.296e-06	0.251	0.0075	1.0933	0.0196	-0.0101	0.0074
ukb-b-10753	2018	Diabetes diagnosed by doctor	MRC-IEU	461578	9851867	diseases	0.2658	0.06	4.4273	9.5402e-06	0.0422	0.0025	1.0613	0.0127	0.001	0.0056
ukb-b-8338	2018	Arm fat mass (left)	MRC-IEU	454684	9851867	anthropometry	0.2231	0.0508	4.3904	1.1316e-05	0.2357	0.0071	1.0906	0.0186	-0.0146	0.0068
ukb-b-17805	2018	Medication for cholesterol, blood pressure, diabetes, or take exogenous hormones: Cholesterol lowering medication	MRC-IEU	249710	9851867	drugs_supplements	0.3764	0.0858	4.3869	1.15e-05	0.0453	0.0052	1.0511	0.021	-0.0003	0.0048
ukb-b-6704	2018	Arm fat mass (right)	MRC-IEU	454757	9851867	anthropometry	0.2197	0.0504	4.3622	1.2875e-05	0.2351	0.0072	1.0926	0.0187	-0.0139	0.0068
ukb-b-14713	2018	Forced vital capacity (FVC), Best measure	MRC-IEU	345665	9851867	lung_function	-0.2009	0.0461	-4.3546	1.3333e-05	0.1884	0.008	1.1011	0.0188	-0.0018	0.0062
ukb-b-8468	2018	Vascular/heart problems diagnosed by doctor: Angina	MRC-IEU	461880	9851867	diseases	0.3247	0.0748	4.3385	1.4346e-05	0.021	0.0017	1.0376	0.0084	-0.0012	0.0045
ukb-b-19657	2018	Forced expiratory volume in 1-second (FEV1)	MRC-IEU	421986	9851867	lung_function	-0.2149	0.0499	-4.3057	1.6646e-05	0.1432	0.0057	1.0849	0.0158	0.0037	0.007
ukb-b-19393	2018	Whole body fat mass	MRC-IEU	454137	9851867	anthropometry	0.2033	0.0481	4.2225	2.4162e-05	0.2402	0.007	1.0981	0.0193	-0.0112	0.0066
ukb-a-534	2017	Diagnoses - main ICD10: I25 Chronic ischaemic heart disease	Neale Lab	337199	10894596	diseases	0.389	0.093	4.1833	2.87e-05	0.02	0.0023	1.0176	0.0075	0.0036	0.0047
ukb-b-4711	2018	Usual walking pace	MRC-IEU	459915	9851867	activity_fitness_sleep	-0.2301	0.055	-4.1793	2.9245e-05	0.073	0.0024	1.0464	0.0094	0.0036	0.0057
ukb-b-11590	2018	Vascular/heart problems diagnosed by doctor: Heart attack	MRC-IEU	461880	9851867	diseases	0.3518	0.0848	4.1493	3.335e-05	0.0181	0.0016	1.0209	0.0078	-0.0022	0.0055
ukb-a-533	2017	Diagnoses - main ICD10: I21 Acute myocardial infarction	Neale Lab	337199	10894596	diseases	0.5349	0.1291	4.1442	3.41e-05	0.0099	0.0016	1.0069	0.0067	0.009	0.0054
ebi-a-GCST005314	2018	Offspring birth weight	NA	68258	8671379	anthropometry	-0.4273	0.1034	-4.1332	3.5771e-05	0.0848	0.0087	1.0103	0.0068	-0.0035	0.005
ukb-b-20044	2018	Trunk fat mass	MRC-IEU	454588	9851867	anthropometry	0.189	0.0466	4.0584	4.9409e-05	0.2378	0.0069	1.1037	0.0198	-0.0122	0.0063
ukb-b-7212	2018	Leg fat mass (left)	MRC-IEU	454823	9851867	anthropometry	0.2002	0.0495	4.0459	5.2133e-05	0.2341	0.0067	1.0915	0.0184	-0.0082	0.007
ukb-a-581	2017	Diagnoses - main ICD10: R07 Pain in throat and chest	Neale Lab	337199	10894596	diseases	0.4141	0.1035	4.0017	6.29e-05	0.016	0.0017	1.0066	0.0073	0.0043	0.0049
ukb-b-18096	2018	Leg fat mass (right)	MRC-IEU	454846	9851867	anthropometry	0.1997	0.05	3.9913	6.5721e-05	0.2329	0.0067	1.0929	0.0181	-0.0078	0.0071
ukb-b-13764	2018	Long-standing illness, disability or infirmity	MRC-IEU	451893	9851867	diseases	0.2216	0.0562	3.945	7.9807e-05	0.0488	0.002	1.0354	0.0081	0.0074	0.0043
ukb-b-12687	2018	Mother's age at death	MRC-IEU	273111	9851867	family_memb_health	-0.3953	0.1025	-3.8556	0.0001	0.0243	0.0022	1.0949	0.0077	-0.0004	0.0059
ukb-b-9405	2018	Waist circumference	MRC-IEU	462166	9851867	anthropometry	0.1834	0.0475	3.8642	0.0001	0.1993	0.0065	1.0793	0.0178	-0.006	0.0059
ieu-a-980	2015	Femoral neck bone mineral density	GEFOS	32735	10586900	pain_skeletal	0.3515	0.0949	3.7033	0.0002	0.192	0.0222	0.9751	0.008	-0.0065	0.0045
ukb-b-6306	2018	Overall health rating	MRC-IEU	460844	9851867	activity_fitness_sleep	0.1778	0.048	3.7008	0.0002	0.095	0.003	1.0619	0.0109	0.0056	0.0055
ukb-d-I9_CHD	2018	Major coronary heart disease event	NA	361194	13295130	diseases	0.3503	0.0969	3.6166	0.0003	0.0193	0.0018	0.9993	0.0076	-0.0075	0.0053
met-d-Albumin	2020	Albumin	NA	115060	12321875	NMR_metabo_UKBB	-0.31	0.0872	-3.5556	0.0004	0.0808	0.0075	1.0356	0.0109	0.0127	0.0056
ukb-b-10787	2018	Standing height	MRC-IEU	461950	9851867	anthropometry	-0.1364	0.0387	-3.5223	0.0004	0.5011	0.0236	1.3794	0.0725	-0.0096	0.008
met-d-Total_PL	2020	Total phospholipids in lipoprotein particles	NA	115078	12321875	NMR_metabo_UKBB	-0.2728	0.0789	-3.4567	0.0005	0.1147	0.0201	1.0612	0.0356	0.0154	0.0053
ukb-b-20292	2018	Taking other prescription medications	MRC-IEU	461332	9851867	drugs_supplements	0.2155	0.0623	3.4558	0.0005	0.0407	0.0018	1.0331	0.0081	-0.0002	0.0047
met-d-LA_pct	2020	Ratio of linoleic acid to total fatty acids	NA	114999	12321875	NMR_metabo_UKBB	-0.3022	0.0882	-3.4262	0.0006	0.1219	0.0144	1.0484	0.0253	0.0029	0.0055
met-d-S_LDL_C_pct	2020	Cholesterol to total lipids ratio in small LDL	NA	115078	12321875	NMR_metabo_UKBB	-0.3768	0.1104	-3.4116	0.0006	0.0547	0.0074	1.0452	0.0176	0.0117	0.0056
met-d-Total_FC	2020	Total free cholesterol	NA	115078	12321875	NMR_metabo_UKBB	-0.3267	0.0958	-3.4106	0.0006	0.0862	0.0241	1.0815	0.0507	0.0128	0.0054
ukb-b-11141	2018	Forced expiratory volume in 1-second (FEV1), Best measure	MRC-IEU	345665	9851867	lung_function	-0.1749	0.0507	-3.4518	0.0006	0.1592	0.0066	1.0722	0.0149	-0.0043	0.0068
met-d-Cholines	2020	Total cholines	NA	114999	12321875	NMR_metabo_UKBB	-0.2783	0.0818	-3.4024	0.0007	0.1212	0.019	1.065	0.0403	0.0159	0.0056
ukb-b-15590	2018	Hip circumference	MRC-IEU	462117	9851867	anthropometry	0.1676	0.0497	3.3715	0.0007	0.2238	0.0077	1.1041	0.0211	-0.0148	0.0068
met-d-LA	2020	Linoleic acid	NA	114999	12321875	NMR_metabo_UKBB	-0.3327	0.0989	-3.3636	0.0008	0.1213	0.0242	1.0302	0.0302	0.019	0.0066
ukb-b-4650	2018	Comparative body size at age 10	MRC-IEU	454718	9851867	anthropometry	0.172	0.0516	3.333	0.0009	0.1425	0.0084	1.0313	0.0197	-0.0095	0.0063
ukb-b-5779	2018	Alcohol intake frequency.	MRC-IEU	462346	9851867	alcohol	0.1835	0.0551	3.3297	0.0009	0.0805	0.0035	1.086	0.0123	-0.0042	0.0053
ebi-a-GCST006867	2018	Type 2 diabetes	NA	655666	5030727	diseases	0.2028	0.0615	3.2964	0.001	0.0462	0.003	1.0514	0.019	0.0099	0.0081
met-d-Total_C	2020	Total cholesterol	NA	115078	12321875	NMR_metabo_UKBB	-0.3339	0.1013	-3.2959	0.001	0.0892	0.0243	1.0865	0.053	0.0125	0.0055
ebi-a-GCST006702	2017	Parental longevity (combined parental age at death)	NA	208118	11484372	family_memb_health	-0.3606	0.1101	-3.2746	0.0011	0.0366	0.0032	1.0598	0.0081	0.0073	0.0059
ieu-b-109	2020	HDL cholesterol	UK Biobank	403943	12321875	biomarker	-0.169	0.0517	-3.2696	0.0011	0.2014	0.0156	1.3645	0.1114	0.0045	0.0065
met-d-Total_CE	2020	Total esterified cholesterol	NA	115078	12321875	NMR_metabo_UKBB	-0.3318	0.103	-3.2208	0.0013	0.0913	0.0242	1.0882	0.0535	0.0123	0.0055
met-c-957	2016	Total lipids in chylomicrons and largest VLDL particles	NA	18960	11708802	kettunen_metabolites	0.4689	0.1481	3.1653	0.0015	0.1205	0.0271	0.9891	0.0066	-0.0085	0.005
ukb-b-7551	2018	Maximum workload during fitness test	MRC-IEU	68425	9851867	cardiovascular	-0.4164	0.1314	-3.1692	0.0015	0.0458	0.0074	1.0159	0.0065	-0.0021	0.0046
ukb-b-8714	2018	Vascular/heart problems diagnosed by doctor: Stroke	MRC-IEU	461880	9851867	diseases	0.4837	0.152	3.1823	0.0015	0.0045	0.0011	1.0204	0.0072	0.003	0.0048
met-d-Gly	2020	Glycine	NA	114972	12321875	NMR_metabo_UKBB	-0.2216	0.0706	-3.1394	0.0017	0.1482	0.0438	1.0149	0.0096	0.008	0.0046
ebi-a-GCST005843	2018	Ischemic stroke	NA	440328	7537579	diseases	0.3108	0.0997	3.1165	0.0018	0.0156	0.0014	1.0347	0.0067	0.0073	0.0048
met-d-Total_L	2020	Total lipids in lipoprotein particles	NA	115078	12321875	NMR_metabo_UKBB	-0.2691	0.0866	-3.107	0.0019	0.1009	0.0241	1.0564	0.0409	0.0159	0.0056
met-c-959	2016	Phospholipids in chylomicrons and largest VLDL particles	NA	21542	11871391	kettunen_metabolites	0.4932	0.1595	3.0934	0.002	0.0961	0.026	0.9851	0.0065	-0.0092	0.005
met-d-Phosphatidylc	2020	Phosphatidylcholines	NA	114999	12321875	NMR_metabo_UKBB	-0.253	0.0827	-3.0588	0.0022	0.1277	0.0206	1.0657	0.0455	0.0145	0.0057
met-d-Omega_6	2020	Omega-6 fatty acids	NA	114999	12321875	NMR_metabo_UKBB	-0.2997	0.0983	-3.0489	0.0023	0.1218	0.0252	1.0377	0.033	0.0185	0.0066
met-d-Total_P	2020	Total concentration of lipoprotein particles	NA	115078	12321875	NMR_metabo_UKBB	-0.2485	0.0817	-3.0423	0.0023	0.1335	0.0163	1.052	0.0326	0.0155	0.0058
ukb-b-12181	2018	Pain type(s) experienced in last month: Headache	MRC-IEU	461857	9851867	pain_skeletal	-0.2124	0.0703	-3.0211	0.0025	0.0429	0.0025	1.0208	0.0096	0.0134	0.0055
met-c-958	2016	Concentration of chylomicrons and largest VLDL particles	NA	18960	11598671	kettunen_metabolites	0.4711	0.1564	3.0115	0.0026	0.1138	0.026	0.9879	0.0064	-0.0071	0.0052
ukb-b-19191	2018	Mouth/teeth dental problems: Toothache	MRC-IEU	461113	9851867	dental	-0.3377	0.1133	-2.982	0.0029	0.0071	0.0011	1.0367	0.0069	0.0135	0.0044
ukb-b-11842	2018	Weight	MRC-IEU	461632	9851867	anthropometry	0.136	0.0459	2.9656	0.003	0.2754	0.0087	1.1213	0.0235	-0.0134	0.007
ieu-a-1095	2014	Age at menarche	ReproGen	182416	2441816	gynecology_fertility	-0.1722	0.0585	-2.9447	0.0032	0.1303	0.011	0.9623	0.0146	0.0015	0.0048
met-d-L_HDL_PL_pct	2020	Phospholipids to total lipids ratio in large HDL	NA	115078	12321875	NMR_metabo_UKBB	0.2935	0.0998	2.9411	0.0033	0.1595	0.0192	1.082	0.0325	-0.0028	0.0061
ukb-b-20124	2018	Heel bone mineral density (BMD) T-score, automated	MRC-IEU	265753	9851867	pain_skeletal	0.1875	0.0639	2.935	0.0033	0.298	0.0265	1.138	0.0373	-0.0123	0.0083
met-d-LDL_CE	2020	Cholesteryl esters in LDL	NA	115078	12321875	NMR_metabo_UKBB	-0.3235	0.1105	-2.9277	0.0034	0.0664	0.0286	1.0932	0.0687	0.0138	0.0055
met-d-M_VLDL_C	2020	Cholesterol in medium VLDL	NA	115078	12321875	NMR_metabo_UKBB	-0.3168	0.1085	-2.9201	0.0035	0.0704	0.0236	1.0839	0.0523	0.0105	0.0056
met-d-HDL_FC	2020	Free cholesterol in HDL	NA	115078	12321875	NMR_metabo_UKBB	-0.22	0.0773	-2.8442	0.0045	0.1619	0.0195	1.116	0.0528	0.0068	0.0051
met-d-M_VLDL_FC	2020	Free cholesterol in medium VLDL	NA	115078	12321875	NMR_metabo_UKBB	-0.2504	0.0881	-2.842	0.0045	0.0881	0.0232	1.0678	0.0443	0.013	0.0056
met-d-HDL_C	2020	HDL cholesterol	NA	115078	12321875	NMR_metabo_UKBB	-0.2058	0.0726	-2.8334	0.0046	0.1787	0.0225	1.104	0.0438	0.0058	0.0051
met-d-Phosphoglyc	2020	Phosphoglycerides	NA	114999	12321875	NMR_metabo_UKBB	-0.241	0.0851	-2.8337	0.0046	0.1256	0.0209	1.0541	0.0403	0.0158	0.0059
met-d-HDL_L	2020	Total lipids in HDL	NA	115078	12321875	NMR_metabo_UKBB	-0.2049	0.0726	-2.8223	0.0048	0.1495	0.0189	1.1038	0.0458	0.0083	0.0051
met-d-XS_VLDL_PL_pct	2020	Phospholipids to total lipids ratio in very small VLDL	NA	115078	12321875	NMR_metabo_UKBB	0.223	0.0791	2.8197	0.0048	0.1136	0.0203	1.0533	0.0346	-0.0057	0.0047
met-d-non_HDL_C	2020	Total cholesterol minus HDL-C	NA	115078	12321875	NMR_metabo_UKBB	-0.3154	0.112	-2.8165	0.0049	0.0669	0.0276	1.0916	0.0653	0.0118	0.0055
met-d-S_VLDL_FC	2020	Free cholesterol in small VLDL	NA	115078	12321875	NMR_metabo_UKBB	-0.2528	0.0899	-2.8135	0.0049	0.0842	0.0244	1.0806	0.0495	0.0136	0.0054
met-d-L_LDL_C_pct	2020	Cholesterol to total lipids ratio in large LDL	NA	115078	12321875	NMR_metabo_UKBB	-0.2993	0.1069	-2.7983	0.0051	0.11	0.0269	1.1093	0.0647	0.0003	0.006
met-d-Remnant_C	2020	Remnant cholesterol (non-HDL, non-LDL -cholesterol)	NA	115078	12321875	NMR_metabo_UKBB	-0.275	0.0986	-2.789	0.0053	0.0739	0.0238	1.0777	0.0514	0.0108	0.0052
met-d-L_LDL_CE	2020	Cholesteryl esters in large LDL	NA	115078	12321875	NMR_metabo_UKBB	-0.3431	0.1234	-2.78	0.0054	0.0663	0.0306	1.1023	0.0753	0.0124	0.0057
met-d-XL_HDL_FC_pct	2020	Free cholesterol to total lipids ratio in very large HDL	NA	115053	12321875	NMR_metabo_UKBB	0.2291	0.0823	2.785	0.0054	0.1628	0.0189	1.1237	0.0606	-0.0036	0.0051
met-d-HDL_CE	2020	Cholesteryl esters in HDL	NA	115078	12321875	NMR_metabo_UKBB	-0.1979	0.0713	-2.7741	0.0055	0.181	0.0232	1.0994	0.0422	0.0051	0.0051
met-d-LDL_P	2020	Concentration of LDL particles	NA	115078	12321875	NMR_metabo_UKBB	-0.2956	0.1066	-2.7717	0.0056	0.07	0.0285	1.0969	0.0669	0.0117	0.0055
met-d-LDL_C	2020	LDL cholesterol	NA	115078	12321875	NMR_metabo_UKBB	-0.3419	0.1252	-2.7307	0.0063	0.0613	0.0305	1.1023	0.0761	0.0125	0.0056
met-d-M_HDL_PL_pct	2020	Phospholipids to total lipids ratio in medium HDL	NA	115078	12321875	NMR_metabo_UKBB	0.2248	0.0823	2.7306	0.0063	0.1739	0.0206	1.0793	0.0384	-0.0042	0.0055
ukb-b-3460	2018	Alcohol intake versus 10 years previously	MRC-IEU	428117	9851867	alcohol	0.1883	0.0689	2.7334	0.0063	0.0339	0.0019	1.0385	0.0085	-0.0001	0.0048
met-d-L_LDL_C	2020	Cholesterol in large LDL	NA	115078	12321875	NMR_metabo_UKBB	-0.337	0.1238	-2.7231	0.0065	0.0705	0.0269	1.0946	0.0667	0.0115	0.0058
met-d-M_LDL_C_pct	2020	Cholesterol to total lipids ratio in medium LDL	NA	115078	12321875	NMR_metabo_UKBB	-0.2587	0.0953	-2.7153	0.0066	0.0596	0.0145	1.0634	0.0322	0.0036	0.0053
met-d-L_LDL_P	2020	Concentration of large LDL particles	NA	115078	12321875	NMR_metabo_UKBB	-0.316	0.1164	-2.7134	0.0067	0.0722	0.0303	1.1015	0.0722	0.0109	0.0058
met-d-S_LDL_CE	2020	Cholesteryl esters in small LDL	NA	115078	12321875	NMR_metabo_UKBB	-0.2664	0.0987	-2.7004	0.0069	0.0748	0.0261	1.0828	0.0593	0.0139	0.0056
ukb-b-11303	2018	Father's age at death	MRC-IEU	341118	9851867	family_memb_health	-0.2696	0.0998	-2.7019	0.0069	0.0316	0.0022	1.0875	0.0076	-0.0006	0.0061
met-c-960	2016	Triglycerides in chylomicrons and largest VLDL particles	NA	21540	11843388	kettunen_metabolites	0.4486	0.1662	2.699	0.007	0.085	0.0261	0.9921	0.0067	-0.009	0.0048
met-d-LDL_L	2020	Total lipids in LDL	NA	115078	12321875	NMR_metabo_UKBB	-0.3239	0.1203	-2.6915	0.0071	0.063	0.0305	1.1015	0.0755	0.013	0.0055
met-d-HDL_P	2020	Concentration of HDL particles	NA	115078	12321875	NMR_metabo_UKBB	-0.2259	0.0843	-2.6783	0.0074	0.1356	0.0173	1.0608	0.0385	0.0144	0.0059
ieu-a-1037	2013	Difference in height between childhood and adulthood	EGG	10799	2384832	anthropometry	-0.3663	0.1369	-2.6756	0.0075	0.3295	0.0498	0.9728	0.0078	0.0051	0.0063
met-d-VLDL_CE	2020	Cholesteryl esters in VLDL	NA	115078	12321875	NMR_metabo_UKBB	-0.221	0.0827	-2.6735	0.0075	0.0912	0.0231	1.0729	0.0434	0.0126	0.0053
met-d-ApoA1	2020	Apolipoprotein A1	NA	115078	12321875	NMR_metabo_UKBB	-0.2125	0.0799	-2.6596	0.0078	0.1383	0.0184	1.0871	0.0399	0.0111	0.0056
met-d-S_LDL_P	2020	Concentration of small LDL particles	NA	115078	12321875	NMR_metabo_UKBB	-0.2532	0.0953	-2.6563	0.0079	0.0706	0.0257	1.091	0.0589	0.0115	0.0053
met-d-ApoB	2020	Apolipoprotein B	NA	115078	12321875	NMR_metabo_UKBB	-0.2813	0.1067	-2.6354	0.0084	0.0695	0.0278	1.096	0.0651	0.0111	0.0054
met-d-PUFA	2020	Polyunsaturated fatty acids	NA	114999	12321875	NMR_metabo_UKBB	-0.2402	0.0912	-2.6347	0.0084	0.1405	0.0278	1.0419	0.0327	0.0158	0.0065
ukb-b-5945	2018	Relative age of first facial hair	MRC-IEU	204568	9851867	infancy_puberty	-0.1474	0.0559	-2.6357	0.0084	0.1216	0.0074	1.0711	0.0177	0.0073	0.0047
met-d-XL_HDL_CE_pct	2020	Cholesteryl esters to total lipids ratio in very large HDL	NA	115053	12321875	NMR_metabo_UKBB	-0.2409	0.0918	-2.6249	0.0087	0.0645	0.0178	1.082	0.0515	0.0072	0.005
met-d-M_LDL_C	2020	Cholesterol in medium LDL	NA	115078	12321875	NMR_metabo_UKBB	-0.2802	0.1072	-2.6148	0.0089	0.0644	0.0263	1.0882	0.0631	0.0141	0.0055
met-d-L_LDL_L	2020	Total lipids in large LDL	NA	115078	12321875	NMR_metabo_UKBB	-0.3383	0.1299	-2.6037	0.0092	0.0653	0.0309	1.1046	0.0765	0.0123	0.0057
met-d-S_LDL_C	2020	Cholesterol in small LDL	NA	115078	12321875	NMR_metabo_UKBB	-0.3064	0.1183	-2.5901	0.0096	0.0582	0.0309	1.1063	0.0777	0.0122	0.0055
met-c-951	2016	Phospholipids in very large VLDL	NA	21237	11759843	kettunen_metabolites	0.3534	0.137	2.5802	0.0099	0.1053	0.0273	0.9855	0.0065	-0.004	0.0047
met-c-952	2016	Triglycerides in very large VLDL	NA	21548	11814232	kettunen_metabolites	0.3375	0.1317	2.5626	0.0104	0.1117	0.0273	0.9819	0.0065	-0.0064	0.0047
met-d-Sphingomyelins	2020	Sphingomyelins	NA	114999	12321875	NMR_metabo_UKBB	-0.2839	0.1108	-2.5625	0.0104	0.1024	0.0235	1.1029	0.0473	0.0118	0.0057
ukb-b-12405	2018	Age at first live birth	MRC-IEU	170498	9851867	gynecology_fertility	-0.1602	0.0626	-2.5594	0.0105	0.1503	0.0065	1.0635	0.0095	-0.0025	0.0057
met-d-M_HDL_FC	2020	Free cholesterol in medium HDL	NA	115078	12321875	NMR_metabo_UKBB	-0.1888	0.0743	-2.5433	0.011	0.1415	0.0184	1.0872	0.039	0.009	0.0053
met-d-M_LDL_L	2020	Total lipids in medium LDL	NA	115078	12321875	NMR_metabo_UKBB	-0.2608	0.1032	-2.5272	0.0115	0.0694	0.0272	1.0883	0.0643	0.0144	0.0055
met-d-M_LDL_P	2020	Concentration of medium LDL particles	NA	115078	12321875	NMR_metabo_UKBB	-0.2523	0.1002	-2.5172	0.0118	0.0632	0.0217	1.0755	0.0485	0.0131	0.0053
ukb-b-7478	2018	Hand grip strength (left)	MRC-IEU	461026	9851867	activity_fitness_sleep	-0.1152	0.0458	-2.5115	0.012	0.1034	0.0036	1.0668	0.0129	0.0011	0.0053
ukb-b-8727	2018	Age at last live birth	MRC-IEU	170248	9851867	gynecology_fertility	-0.2066	0.0826	-2.5009	0.0124	0.0819	0.0048	1.0414	0.0088	0.0025	0.0057
ukb-b-5262	2018	Relative age voice broke	MRC-IEU	195644	9851867	infancy_puberty	-0.1793	0.0719	-2.4931	0.0127	0.0682	0.0046	1.0218	0.0088	0.0079	0.0047
ukb-b-11411	2018	Blood clot, DVT, bronchitis, emphysema, asthma, rhinitis, eczema, allergy diagnosed by doctor: Blood clot in the leg (DVT)	MRC-IEU	462013	9851867	diseases	0.3092	0.1257	2.4604	0.0139	0.0094	0.0013	1.0183	0.0104	-0.0102	0.0058
met-c-873	2016	Isoleucine	NA	24776	12076452	kettunen_metabolites	0.4163	0.17	2.4492	0.0143	0.0724	0.0227	0.9933	0.0066	-0.0047	0.0051
ukb-b-11601	2018	Diagnoses - main ICD10: N40 Hyperplasia of prostate	MRC-IEU	463010	9851867	diseases	0.2732	0.1116	2.4486	0.0143	0.0068	0.0013	1.0207	0.009	-0.0108	0.0054
met-d-S_VLDL_C	2020	Cholesterol in small VLDL	NA	115078	12321875	NMR_metabo_UKBB	-0.2021	0.0827	-2.4449	0.0145	0.0974	0.024	1.0825	0.0456	0.0143	0.0054
met-c-949	2016	Total lipids in very large VLDL	NA	19273	11808241	kettunen_metabolites	0.3189	0.1308	2.4379	0.0148	0.1317	0.0286	0.9791	0.0066	-0.0047	0.0049
met-d-LDL_PL	2020	Phospholipids in LDL	NA	115078	12321875	NMR_metabo_UKBB	-0.3044	0.1248	-2.4384	0.0148	0.0617	0.0281	1.0978	0.0719	0.0114	0.0057
met-d-Gln	2020	Glutamine	NA	114750	12321875	NMR_metabo_UKBB	-0.1884	0.0776	-2.429	0.0151	0.1281	0.0189	1.0046	0.0131	0.0112	0.0047
met-d-M_LDL_CE	2020	Cholesteryl esters in medium LDL	NA	115078	12321875	NMR_metabo_UKBB	-0.2413	0.0993	-2.4291	0.0151	0.0762	0.0237	1.0734	0.0518	0.0151	0.0057
met-d-S_LDL_L	2020	Total lipids in small LDL	NA	115078	12321875	NMR_metabo_UKBB	-0.2782	0.1146	-2.427	0.0152	0.0616	0.0336	1.113	0.0844	0.0116	0.0055
met-d-L_LDL_PL	2020	Phospholipids in large LDL	NA	115078	12321875	NMR_metabo_UKBB	-0.3151	0.1299	-2.4262	0.0153	0.0649	0.0258	1.0908	0.0652	0.0109	0.0058
met-c-950	2016	Concentration of very large VLDL particles	NA	18960	11382413	kettunen_metabolites	0.3614	0.1493	2.4205	0.0155	0.1233	0.0294	0.9836	0.0068	-0.0067	0.005
met-d-M_LDL_PL	2020	Phospholipids in medium LDL	NA	115078	12321875	NMR_metabo_UKBB	-0.2727	0.1132	-2.41	0.016	0.0632	0.031	1.1036	0.0776	0.0136	0.0055
ukb-b-2053	2018	Health satisfaction	MRC-IEU	152420	9851867	activity_fitness_sleep	0.1804	0.0756	2.3871	0.017	0.0781	0.0045	1.0189	0.0074	0.0044	0.005
met-c-938	2016	Tyrosine	NA	24925	12090785	kettunen_metabolites	0.4084	0.1716	2.3806	0.0173	0.0744	0.0274	0.9979	0.0069	-0.0045	0.0044
met-d-M_VLDL_PL	2020	Phospholipids in medium VLDL	NA	115078	12321875	NMR_metabo_UKBB	-0.2112	0.0889	-2.377	0.0175	0.1015	0.0256	1.064	0.0462	0.0137	0.0058
met-d-HDL_PL	2020	Phospholipids in HDL	NA	115078	12321875	NMR_metabo_UKBB	-0.1794	0.0757	-2.3698	0.0178	0.1357	0.019	1.1037	0.0469	0.0077	0.0053
met-d-M_VLDL_CE	2020	Cholesteryl esters in medium VLDL	NA	115078	12321875	NMR_metabo_UKBB	-0.3373	0.1441	-2.34	0.0193	0.0688	0.0259	1.0963	0.061	0.0083	0.0063
met-d-M_HDL_C	2020	Cholesterol in medium HDL	NA	115078	12321875	NMR_metabo_UKBB	-0.1746	0.0747	-2.3385	0.0194	0.1453	0.0201	1.0809	0.0346	0.0083	0.0053
ieu-a-1107	2015	Urinary albumin-to-creatinine ratio	CKDGen	54450	2190189	biomarker	0.3089	0.1325	2.3321	0.0197	0.0458	0.0091	0.9953	0.0071	0.0015	0.0048
met-d-Clinical_LDL_C	2020	Clinical LDL cholesterol	NA	115078	12321875	NMR_metabo_UKBB	-0.3209	0.1377	-2.3303	0.0198	0.0618	0.0271	1.0963	0.0696	0.0099	0.0059
met-d-L_HDL_P	2020	Concentration of large HDL particles	NA	115078	12321875	NMR_metabo_UKBB	-0.195	0.084	-2.3211	0.0203	0.2039	0.0226	1.1261	0.0573	0.0001	0.0055
ukb-b-8329	2018	Eye problems/disorders: Cataract	MRC-IEU	150642	9851867	diseases	0.2529	0.109	2.3208	0.0203	0.0223	0.0031	1.0182	0.0061	-0.0068	0.0047
ukb-b-3666	2018	Family relationship satisfaction	MRC-IEU	151531	9851867	mood_behaviour	-0.1686	0.0727	-2.3186	0.0204	0.0607	0.0038	1.024	0.007	0.0052	0.0043
ukb-b-13405	2018	Forced expiratory volume in 1-second (FEV1), predicted percentage	MRC-IEU	148653	9851867	lung_function	-0.1381	0.0599	-2.3049	0.0212	0.1933	0.0087	1.0405	0.0097	-0.001	0.0063
ukb-b-7043	2018	Mineral and other dietary supplements: Calcium	MRC-IEU	461384	9851867	drugs_supplements	-0.2424	0.1053	-2.3026	0.0213	0.0117	0.0013	1.0263	0.007	0.0038	0.0044
met-d-S_VLDL_PL	2020	Phospholipids in small VLDL	NA	115078	12321875	NMR_metabo_UKBB	-0.1924	0.0838	-2.2968	0.0216	0.1127	0.0255	1.067	0.0422	0.0157	0.0057
ukb-b-11605	2018	Medication for pain relief, constipation, heartburn: Omeprazole (e.g. Zanprol)	MRC-IEU	457547	9851867	drugs_supplements	0.177	0.0771	2.2949	0.0217	0.0191	0.0013	1.041	0.0071	-0.0016	0.0044
ieu-b-110	2020	LDL cholesterol	UK Biobank	440546	12321875	biomarker	-0.1824	0.0801	-2.2765	0.0228	0.0812	0.0158	1.1781	0.1125	0.0071	0.007
ukb-b-8778	2018	Pulse wave peak to peak time	MRC-IEU	151466	9851867	cardiovascular	-0.2547	0.1118	-2.2774	0.0228	0.0363	0.004	1.0188	0.0073	-0.0023	0.0053
met-d-M_HDL_CE	2020	Cholesteryl esters in medium HDL	NA	115078	12321875	NMR_metabo_UKBB	-0.1698	0.075	-2.265	0.0235	0.1456	0.0206	1.0795	0.0344	0.0078	0.0054
met-d-L_LDL_CE_pct	2020	Cholesteryl esters to total lipids ratio in large LDL	NA	115078	12321875	NMR_metabo_UKBB	-0.3002	0.1329	-2.2593	0.0239	0.0672	0.0165	1.0592	0.0341	0.01	0.0071
ukb-b-11085	2018	Medication for pain relief, constipation, heartburn: None of the above	MRC-IEU	457547	9851867	drugs_supplements	-0.1217	0.0541	-2.2495	0.0245	0.0543	0.0022	1.0356	0.0092	-0.0083	0.0053
met-d-M_HDL_FC_pct	2020	Free cholesterol to total lipids ratio in medium HDL	NA	115078	12321875	NMR_metabo_UKBB	-0.2107	0.0938	-2.2467	0.0247	0.1709	0.0277	1.1497	0.0636	0.0027	0.0057
met-d-M_LDL_FC	2020	Free cholesterol in medium LDL	NA	115078	12321875	NMR_metabo_UKBB	-0.324	0.1444	-2.2436	0.0249	0.0559	0.0286	1.1053	0.0767	0.0104	0.006
ukb-b-19722	2018	Non-accidental death in close genetic family	MRC-IEU	144817	9851867	family_memb_health	0.3189	0.1422	2.2427	0.0249	0.0148	0.0034	1.0087	0.0064	-0.002	0.0045
ieu-b-18	2019	multiple sclerosis	International Multiple Sclerosis Genetics Consortium	115803	6304359	diseases	0.1588	0.0715	2.2205	0.0264	0.1045	0.0096	1.0169	0.0102	-0.009	0.0048
ieu-a-72	2015	Waist-to-hip ratio	GIANT	224459	2562516	anthropometry	0.1564	0.0705	2.218	0.0266	0.0594	0.0037	0.8414	0.0075	0.0044	0.0048
met-c-839	2016	Acetate	NA	24748	12082155	kettunen_metabolites	-0.4085	0.1849	-2.2093	0.0272	0.0568	0.0182	1.0002	0.0069	0.0056	0.0047
met-d-S_VLDL_CE	2020	Cholesteryl esters in small VLDL	NA	115078	12321875	NMR_metabo_UKBB	-0.1725	0.0783	-2.2042	0.0275	0.1086	0.0223	1.0779	0.0394	0.0147	0.0053
ukb-a-557	2017	Diagnoses - main ICD10: K62 Other diseases of anus and rectum	Neale Lab	337199	10894596	diseases	0.4045	0.1842	2.1963	0.0281	0.0048	0.0014	1.0038	0.0063	0.0092	0.0046
met-d-M_HDL_P	2020	Concentration of medium HDL particles	NA	115078	12321875	NMR_metabo_UKBB	-0.1843	0.0842	-2.1897	0.0285	0.1318	0.0201	1.0928	0.0433	0.01	0.0057
met-d-VLDL_C	2020	VLDL cholesterol	NA	115078	12321875	NMR_metabo_UKBB	-0.1777	0.0814	-2.183	0.029	0.1096	0.0228	1.0562	0.0351	0.0134	0.0055
met-d-M_VLDL_P	2020	Concentration of medium VLDL particles	NA	115078	12321875	NMR_metabo_UKBB	-0.2005	0.092	-2.1792	0.0293	0.1057	0.0247	1.0581	0.0421	0.0143	0.006
ukb-b-8013	2018	Length of working week for main job	MRC-IEU	260069	9851867	work_stress	0.2227	0.1024	2.1758	0.0296	0.02	0.002	1.0276	0.0062	-0.0114	0.0044
ieu-b-107	2020	apolipoprotein A-I	UK Biobank	393193	12321875	biomarker	-0.1151	0.0537	-2.1451	0.0319	0.1747	0.0187	1.3032	0.1028	0.004	0.0065
ukb-b-9930	2018	Why reduced smoking: Illness or ill health	MRC-IEU	14951	9851867	smoking	0.6956	0.3243	2.1453	0.0319	0.0607	0.036	1.0135	0.0088	-0.0105	0.0069
met-c-875	2016	Cholesterol esters in large HDL	NA	19273	11820655	kettunen_metabolites	-0.2542	0.1191	-2.1336	0.0329	0.1286	0.0307	0.9986	0.0135	0.0028	0.0047
ieu-a-1096	2012	Childhood obesity	EGG	13848	2442739	anthropometry	0.2021	0.0948	2.1317	0.033	0.4113	0.0448	0.9226	0.0075	-0.0053	0.0052
ukb-a-562	2017	Diagnoses - main ICD10: M16 Coxarthrosis [arthrosis of hip]	Neale Lab	337199	10894596	diseases	0.3406	0.16	2.1286	0.0333	0.0108	0.0017	1.0105	0.0078	0.0074	0.0061
met-d-His	2020	Histidine	NA	114895	12321875	NMR_metabo_UKBB	-0.3659	0.1721	-2.126	0.0335	0.0277	0.0064	1.0271	0.01	0.0064	0.0057
met-d-L_LDL_FC	2020	Free cholesterol in large LDL	NA	115078	12321875	NMR_metabo_UKBB	-0.3208	0.1513	-2.1203	0.034	0.0747	0.0288	1.1027	0.0733	0.0083	0.0064
met-d-L_LDL_PL_pct	2020	Phospholipids to total lipids ratio in large LDL	NA	115078	12321875	NMR_metabo_UKBB	0.2373	0.1119	2.1203	0.034	0.0681	0.0152	1.0891	0.0517	-0.0112	0.0054
met-d-XS_VLDL_L	2020	Total lipids in very small VLDL	NA	115078	12321875	NMR_metabo_UKBB	-0.1826	0.0864	-2.1132	0.0346	0.0962	0.0213	1.096	0.061	0.0109	0.005
met-d-LDL_FC	2020	Free cholesterol in LDL	NA	115078	12321875	NMR_metabo_UKBB	-0.3249	0.1557	-2.0873	0.0369	0.0659	0.0299	1.1066	0.0783	0.0087	0.0064
ukb-b-11535	2018	Mineral and other dietary supplements: Glucosamine	MRC-IEU	461384	9851867	drugs_supplements	-0.1507	0.0722	-2.0869	0.0369	0.0232	0.0016	1.0332	0.0076	0.0002	0.0045
ukb-b-7376	2018	Impedance of leg (right)	MRC-IEU	454863	9851867	anthropometry	-0.1204	0.0578	-2.0816	0.0374	0.2542	0.009	1.1409	0.0272	0.0136	0.0082
met-c-876	2016	Free cholesterol in large HDL	NA	21559	11869426	kettunen_metabolites	-0.2705	0.13	-2.0805	0.0375	0.1068	0.0281	1.0078	0.0136	0.0033	0.0049
ukb-b-9937	2018	Had major operations	MRC-IEU	210168	9851867	diseases	0.208	0.1005	2.0701	0.0384	0.0214	0.0027	1.0174	0.0072	-0.0015	0.0045
ukb-b-1997	2018	Number of older siblings	MRC-IEU	133020	9851867	family_memb_health	0.3949	0.1908	2.0694	0.0385	0.0124	0.0037	1.0529	0.0064	-0.0064	0.0052
ukb-b-703	2018	Duration walking for pleasure	MRC-IEU	328153	9851867	activity_fitness_sleep	-0.1713	0.0831	-2.0604	0.0394	0.0256	0.0019	1.0618	0.0071	0.0002	0.0045
met-d-Citrate	2020	Citrate	NA	115064	12321875	NMR_metabo_UKBB	-0.2137	0.1039	-2.0568	0.0397	0.068	0.0237	1.0791	0.0588	0.0092	0.0053
ukb-b-12019	2018	Peak expiratory flow (PEF)	MRC-IEU	421986	9851867	lung_function	-0.135	0.0659	-2.0475	0.0406	0.0881	0.0041	1.0674	0.0128	0.0014	0.0066
met-c-874	2016	Total cholesterol in large HDL	NA	21558	11861714	kettunen_metabolites	-0.2628	0.129	-2.0377	0.0416	0.1063	0.0278	1.0052	0.0139	0.0036	0.0047
met-d-L_HDL_CE	2020	Cholesteryl esters in large HDL	NA	115078	12321875	NMR_metabo_UKBB	-0.1761	0.0869	-2.0271	0.0426	0.2239	0.0253	1.1172	0.0522	-0.0018	0.0058
ukb-b-11355	2018	Ever stopped smoking for 6+ months	MRC-IEU	113230	9851867	smoking	-0.3118	0.1542	-2.0224	0.0431	0.017	0.0046	1.0072	0.0067	0.0113	0.0047
met-c-877	2016	Total lipids in large HDL	NA	19273	11820655	kettunen_metabolites	-0.2377	0.1176	-2.021	0.0433	0.1354	0.0306	0.9986	0.0143	0.0048	0.0048
ukb-b-17400	2018	Snoring	MRC-IEU	430438	9851867	activity_fitness_sleep	-0.122	0.0605	-2.0162	0.0438	0.0603	0.0024	1.0274	0.0095	-0.0005	0.0049
met-c-864	2016	Total cholesterol in HDL	NA	21555	11865530	kettunen_metabolites	-0.2828	0.1414	-2.0003	0.0455	0.0945	0.0281	1.0061	0.012	0.0101	0.005
ukb-b-19921	2018	Impedance of whole body	MRC-IEU	454840	9851867	anthropometry	-0.115	0.0578	-1.9889	0.0467	0.2739	0.0089	1.1358	0.0265	0.0079	0.0085
ukb-b-18103	2018	Pulse rate, automated reading	MRC-IEU	436424	9851867	cardiovascular	0.0887	0.0447	1.9845	0.0472	0.1553	0.0094	1.0633	0.0323	-0.0008	0.0055
met-c-878	2016	Concentration of large HDL particles	NA	19273	11814787	kettunen_metabolites	-0.2321	0.1172	-1.9793	0.0478	0.1372	0.0302	0.9974	0.0146	0.0053	0.0048
met-d-L_HDL_C	2020	Cholesterol in large HDL	NA	115078	12321875	NMR_metabo_UKBB	-0.1749	0.0885	-1.9765	0.0481	0.2211	0.0252	1.1203	0.054	-0.002	0.0058
met-d-XL_HDL_P	2020	Concentration of very large HDL particles	NA	115078	12321875	NMR_metabo_UKBB	-0.2239	0.1133	-1.976	0.0482	0.1777	0.0244	1.1346	0.0652	-0.0012	0.0066
met-d-XS_VLDL_P	2020	Concentration of very small VLDL particles	NA	115078	12321875	NMR_metabo_UKBB	-0.188	0.0952	-1.9749	0.0483	0.0872	0.0228	1.1059	0.0622	0.0106	0.0052
met-d-Tyr	2020	Tyrosine	NA	114911	12321875	NMR_metabo_UKBB	0.1348	0.0683	1.9734	0.0484	0.1242	0.0391	0.9778	0.0294	0.0045	0.005
met-d-L_LDL_TG_pct	2020	Triglycerides to total lipids ratio in large LDL	NA	115078	12321875	NMR_metabo_UKBB	0.2192	0.1112	1.9701	0.0488	0.118	0.0288	1.1177	0.0751	0.0042	0.0062
met-d-L_HDL_L	2020	Total lipids in large HDL	NA	115078	12321875	NMR_metabo_UKBB	-0.1662	0.0846	-1.9639	0.0495	0.1988	0.0229	1.1206	0.0554	-0.0015	0.0055
ukb-b-11874	2018	Diagnoses - secondary ICD10: M06.99 Rheumatoid arthritis, unspecified (Site unspecified)	MRC-IEU	463010	9851867	diseases	0.3535	0.1804	1.9599	0.05	0.0051	0.0013	0.9974	0.01	-0.0154	0.0075
met-c-886	2016	Total cholesterol in large VLDL	NA	21235	11738380	kettunen_metabolites	0.2542	0.1301	1.9539	0.0507	0.1131	0.0286	0.9914	0.0063	-0.002	0.0049
ieu-b-25	2019	Cigarettes per Day	GWAS and Sequencing Consortium of Alcohol and Nicotine use	337334	11913712	smoking	0.1088	0.0559	1.947	0.0515	0.0584	0.0073	0.9471	0.0155	0.0007	0.0047
ieu-b-142	2019	Cigarettes smoked per day	GSCAN	249752	12003613	smoking	0.1087	0.0559	1.9452	0.0517	0.0789	0.0099	0.9471	0.0155	0.0007	0.0047
met-d-L_HDL_CE_pct	2020	Cholesteryl esters to total lipids ratio in large HDL	NA	115078	12321875	NMR_metabo_UKBB	-0.1831	0.0943	-1.9416	0.0522	0.1883	0.0245	1.0721	0.0424	-0.0043	0.0062
ukb-b-14068	2018	Impedance of leg (left)	MRC-IEU	454857	9851867	anthropometry	-0.1148	0.0594	-1.9323	0.0533	0.254	0.0089	1.1346	0.0265	0.0123	0.0083
met-c-862	2016	Glycoproteins	NA	18734	11512434	kettunen_metabolites	-0.2481	0.1285	-1.9312	0.0535	0.2158	0.1154	0.9943	0.0075	0.0063	0.0049
ukb-b-19060	2018	Hearing aid user	MRC-IEU	280546	9851867	eye_ear	0.1771	0.0931	1.9012	0.0573	0.0164	0.002	1.0167	0.0073	0.0022	0.0049
ukb-b-16187	2018	Diagnoses - main ICD10: R55 Syncope and collapse	MRC-IEU	463010	9851867	diseases	0.2443	0.1294	1.8883	0.059	0.0064	0.0011	1.0052	0.0077	-0.002	0.0055
ukb-b-12510	2018	Diagnoses - main ICD10: R69 Unknown and unspecified causes of morbidity	MRC-IEU	463010	9851867	diseases	0.3086	0.1636	1.8859	0.0593	0.0037	0.001	1.0114	0.0073	-0.0049	0.0048
ukb-a-566	2017	Diagnoses - main ICD10: M23 Internal derangement of knee	Neale Lab	337199	10894596	diseases	0.2545	0.135	1.8847	0.0595	0.0076	0.0018	1.0073	0.0071	0.0054	0.0045
ebi-a-GCST005903	2018	Major depressive disorder (ICD-10 coded)	NA	217584	7640987	diseases	0.198	0.1053	1.8803	0.0601	0.0186	0.0022	0.9973	0.0064	-0.0003	0.005
ukb-b-20455	2018	Distance between home and job workplace	MRC-IEU	221909	9851867	work_stress	0.3152	0.168	1.8762	0.0606	0.0108	0.0024	1.0127	0.0063	-0.0067	0.0051
met-d-SFA_pct	2020	Ratio of saturated fatty acids to total fatty acids	NA	114999	12321875	NMR_metabo_UKBB	0.1765	0.0942	1.8738	0.061	0.0649	0.0069	1.0271	0.0087	6.5114e-05	0.0054
met-d-XS_VLDL_FC	2020	Free cholesterol in very small VLDL	NA	115078	12321875	NMR_metabo_UKBB	-0.194	0.1036	-1.8724	0.0612	0.0861	0.0218	1.1031	0.0594	0.0092	0.0054
met-c-888	2016	Free cholesterol in large VLDL	NA	21238	11766529	kettunen_metabolites	0.2282	0.1226	1.8622	0.0626	0.1216	0.0292	0.9886	0.0063	-0.0004	0.0047
ukb-a-572	2017	Diagnoses - main ICD10: M72 Fibroblastic disorders	Neale Lab	337199	10894596	diseases	0.2447	0.1316	1.8591	0.063	0.0101	0.0033	1.0193	0.0243	0.0056	0.0049
ieu-a-86	2013	Extreme height	GIANT	16196	1966557	anthropometry	-0.1126	0.0606	-1.8574	0.0632	0.9022	0.0758	0.8726	0.0138	-0.0007	0.0057
met-d-IDL_PL	2020	Phospholipids in IDL	NA	115078	12321875	NMR_metabo_UKBB	-0.2753	0.1486	-1.8531	0.0639	0.0838	0.0289	1.1162	0.071	0.0067	0.0065
met-c-879	2016	Phospholipids in large HDL	NA	19273	11820655	kettunen_metabolites	-0.2255	0.1218	-1.8522	0.064	0.1311	0.0302	0.9966	0.0136	0.0059	0.0049
ukb-b-10215	2018	Hand grip strength (right)	MRC-IEU	461089	9851867	activity_fitness_sleep	-0.0861	0.0466	-1.8485	0.0645	0.1032	0.0036	1.0696	0.013	-0.0024	0.0051
ukb-b-17579	2018	Why reduced smoking: Doctor's advice	MRC-IEU	14951	9851867	smoking	1.0158	0.5507	1.8447	0.0651	0.0441	0.0454	1.0043	0.0109	-0.0115	0.0084
met-d-S_HDL_FC	2020	Free cholesterol in small HDL	NA	115078	12321875	NMR_metabo_UKBB	-0.1827	0.0992	-1.8424	0.0654	0.1261	0.0187	1.015	0.0188	0.0194	0.0064
met-d-M_HDL_L	2020	Total lipids in medium HDL	NA	115078	12321875	NMR_metabo_UKBB	-0.1659	0.0901	-1.8416	0.0655	0.1238	0.0203	1.0937	0.0466	0.01	0.0059
ukb-b-19752	2018	Why reduced smoking: None of the above	MRC-IEU	14951	9851867	smoking	-0.7373	0.4012	-1.8377	0.0661	0.0415	0.0399	0.995	0.0087	0.0092	0.0071
met-d-XS_VLDL_PL	2020	Phospholipids in very small VLDL	NA	115078	12321875	NMR_metabo_UKBB	-0.1496	0.0815	-1.8356	0.0664	0.105	0.0206	1.091	0.0604	0.0102	0.005
met-c-842	2016	Apolipoprotein A-I	NA	20687	11760646	kettunen_metabolites	-0.3155	0.1725	-1.8294	0.0673	0.0748	0.0275	1.0018	0.0111	0.0145	0.0048
met-d-IDL_L	2020	Total lipids in IDL	NA	115078	12321875	NMR_metabo_UKBB	-0.2808	0.1535	-1.8293	0.0674	0.0777	0.0308	1.1109	0.0759	0.007	0.0064
ukb-a-539	2017	Diagnoses - main ICD10: I84 Haemorrhoids	Neale Lab	337199	10894596	diseases	0.2275	0.1247	1.825	0.068	0.0091	0.0016	1.0026	0.007	0.0065	0.0047
met-d-Omega_6_by_Omega_3	2020	Ratio of omega-6 fatty acids to omega-3 fatty acids	NA	114999	12321875	NMR_metabo_UKBB	-0.1418	0.0778	-1.8224	0.0684	0.0931	0.0127	1.0748	0.056	0.008	0.0049
ukb-d-2877_1	2018	Type of tobacco previously smoked: Manufactured cigarettes	NA	89224	13566557	smoking	0.3101	0.1704	1.8206	0.0687	0.0163	0.0048	1.0059	0.006	-0.0003	0.0046
ebi-a-GCST004131	2017	Inflammatory bowel disease	NA	59957	9619016	diseases	0.1213	0.0669	1.8135	0.0698	0.3145	0.0302	1.127	0.0135	-0.003	0.0056
ukb-b-19379	2018	Impedance of arm (left)	MRC-IEU	454850	9851867	anthropometry	-0.0999	0.0551	-1.8135	0.0698	0.2459	0.0081	1.1329	0.025	0.0033	0.0078
ukb-b-8428	2018	Forced expiratory volume in 1-second (FEV1), predicted	MRC-IEU	148653	9851867	lung_function	-0.1031	0.057	-1.8072	0.0707	0.1725	0.0115	1.0511	0.013	-0.0044	0.005
ieu-a-1070	2015	Sitting height ratio	NA	21590	7710729	anthropometry	0.172	0.0952	1.8067	0.0708	0.224	0.0277	0.9787	0.0073	-0.0092	0.0051
met-d-IDL_CE	2020	Cholesteryl esters in IDL	NA	115078	12321875	NMR_metabo_UKBB	-0.2707	0.1499	-1.8054	0.071	0.0842	0.0284	1.0948	0.0706	0.0053	0.0064
ebi-a-GCST005581	2012	Primary biliary cirrhosis	NA	11375	119756	diseases	0.2946	0.1637	1.7992	0.072	3.4463	0.6707	1.1623	0.0744	-0.0267	0.0342
ieu-b-118	2011	HOMA-IR	MAGIC	37037	2455342	biomarker	0.3881	0.2169	1.7892	0.0736	0.0706	0.0127	1.0016	0.0066	0.0049	0.006
ieu-a-977	2015	Forearm bone mineral density	GEFOS	8143	9955366	pain_skeletal	0.3927	0.22	1.7848	0.0743	0.1234	0.0576	1.0109	0.0067	-0.0017	0.0046
ukb-b-4462	2018	Exposure to tobacco smoke at home	MRC-IEU	417693	9851867	smoking	0.1841	0.1031	1.785	0.0743	0.012	0.0013	1.0363	0.0068	-0.0024	0.0046
ieu-a-1044	2015	Caudate volume	ENIGMA	30717	7277001	neurology	-0.2182	0.1227	-1.7788	0.0753	0.1058	0.0169	0.9682	0.0062	0.001	0.0045
met-d-L_HDL_FC	2020	Free cholesterol in large HDL	NA	115078	12321875	NMR_metabo_UKBB	-0.1695	0.0953	-1.7786	0.0753	0.2024	0.0237	1.1214	0.0554	-0.0024	0.006
met-d-L_HDL_PL	2020	Phospholipids in large HDL	NA	115078	12321875	NMR_metabo_UKBB	-0.1472	0.0829	-1.7757	0.0758	0.1848	0.0222	1.1187	0.0548	-0.0016	0.0055
met-d-IDL_C	2020	Cholesterol in IDL	NA	115078	12321875	NMR_metabo_UKBB	-0.2713	0.1529	-1.7743	0.076	0.0851	0.0279	1.0963	0.0687	0.0056	0.0066
ukb-b-11578	2018	Chest pain or discomfort walking normally	MRC-IEU	72395	9851867	pain_skeletal	0.2221	0.1255	1.7699	0.0767	0.0627	0.0069	1.0253	0.0068	-0.0065	0.0058
ukb-b-7007	2018	Other eye problems	MRC-IEU	461565	9851867	eye_ear	0.1739	0.0985	1.7647	0.0776	0.0094	0.0012	1.0366	0.0069	-0.0002	0.0046
met-d-S_LDL_PL	2020	Phospholipids in small LDL	NA	115078	12321875	NMR_metabo_UKBB	-0.2464	0.1419	-1.736	0.0826	0.0614	0.035	1.1249	0.0934	0.0077	0.0061
ukb-b-15272	2018	Ever manic/hyper for 2 days	MRC-IEU	149144	9851867	mood_behaviour	-0.2302	0.1327	-1.7355	0.0827	0.0201	0.004	1.0301	0.0081	0.0076	0.0054
met-d-HDL_size	2020	Average diameter for HDL particles	NA	115078	12321875	NMR_metabo_UKBB	-0.1537	0.0889	-1.7287	0.0839	0.1903	0.022	1.1206	0.0596	-0.0035	0.0057
ukb-d-N92	2018	Diagnoses - main ICD10: N92 Excessive, frequent and irregular menstruation	NA	361194	12983417	gynecology_fertility	0.2846	0.1656	1.7181	0.0858	0.0069	0.0015	1.0039	0.0068	-0.0041	0.0051
met-c-897	2016	Leucine	NA	24728	12078191	kettunen_metabolites	0.3456	0.2012	1.7176	0.0859	0.0477	0.0207	1.0076	0.0068	-0.0029	0.0049
met-d-L_HDL_C_pct	2020	Cholesterol to total lipids ratio in large HDL	NA	115078	12321875	NMR_metabo_UKBB	-0.1832	0.1067	-1.7165	0.0861	0.202	0.0301	1.0868	0.0506	-0.0056	0.0068
ukb-a-552	2017	Diagnoses - main ICD10: K50 Crohn's disease [regional enteritis]	Neale Lab	337199	10894596	diseases	0.3165	0.1849	1.7121	0.0869	0.0042	0.0014	1.0026	0.0067	0.0058	0.0046
met-d-XS_VLDL_C	2020	Cholesterol in very small VLDL	NA	115078	12321875	NMR_metabo_UKBB	-0.2345	0.1376	-1.7039	0.0884	0.0817	0.0232	1.1123	0.0634	0.0063	0.0061
met-d-XL_HDL_CE	2020	Cholesteryl esters in very large HDL	NA	115078	12321875	NMR_metabo_UKBB	-0.1937	0.1138	-1.7019	0.0888	0.2103	0.0289	1.1294	0.0592	-0.0038	0.007
ukb-a-558	2017	Diagnoses - main ICD10: K76 Other diseases of liver	Neale Lab	337199	10894596	diseases	0.365	0.2146	1.7004	0.0891	0.0033	0.0012	0.9956	0.0058	0.002	0.0044
ukb-a-592	2017	Diagnoses - main ICD10: S76 Injury of muscle and tendon at hip and thigh level	Neale Lab	337199	10894596	diseases	0.6022	0.3555	1.6941	0.0902	0.0015	0.0012	0.9981	0.006	0.0046	0.0043
ukb-b-6244	2018	Exposure to tobacco smoke outside home	MRC-IEU	391502	9851867	smoking	0.1272	0.0755	1.6861	0.0918	0.0303	0.0019	1.0439	0.008	-0.0028	0.0052
met-c-913	2016	Concentration of medium VLDL particles	NA	19273	11819006	kettunen_metabolites	0.2118	0.1258	1.6842	0.0921	0.1447	0.0353	0.9819	0.0067	0.0013	0.0052
ukb-b-11971	2018	Pulse wave Arterial Stiffness index	MRC-IEU	151053	9851867	cardiovascular	0.1895	0.1129	1.679	0.0932	0.0359	0.004	1.0192	0.0075	0.0018	0.0052
ukb-b-1464	2018	Number of depression episodes	MRC-IEU	58290	9851867	mood_behaviour	-0.3165	0.1886	-1.6782	0.0933	0.0276	0.0088	1.0101	0.0065	0.0051	0.0048
met-d-XS_VLDL_CE	2020	Cholesteryl esters in very small VLDL	NA	115078	12321875	NMR_metabo_UKBB	-0.2433	0.145	-1.6777	0.0934	0.0868	0.0219	1.1066	0.0588	0.0054	0.0064
ieu-a-982	2015	Lumbar spine bone mineral density	GEFOS	28498	10582867	pain_skeletal	0.1605	0.0959	1.6743	0.0941	0.2068	0.024	0.9768	0.0081	0.0039	0.0046
met-d-VLDL_P	2020	Concentration of VLDL particles	NA	115078	12321875	NMR_metabo_UKBB	-0.1342	0.0807	-1.6616	0.0966	0.1338	0.0243	1.048	0.0297	0.0146	0.0057
ukb-b-4801	2018	Number of unsuccessful stop-smoking attempts	MRC-IEU	104420	9851867	smoking	-0.2059	0.1246	-1.6526	0.0984	0.0477	0.0058	1.0217	0.0074	0.0045	0.0051
ukb-b-9543	2018	Shortness of breath walking on level ground	MRC-IEU	150308	9851867	activity_fitness_sleep	0.1439	0.0872	1.6504	0.0989	0.0503	0.0039	1.014	0.0072	-0.0013	0.0051
ukb-a-537	2017	Diagnoses - main ICD10: I80 Phlebitis and thrombophlebitis	Neale Lab	337199	10894596	diseases	0.2436	0.1479	1.6476	0.0994	0.0076	0.0016	0.9958	0.0079	0.0029	0.0051
ukb-b-10169	2018	Guilty feelings	MRC-IEU	450704	9851867	mood_behaviour	-0.1168	0.0711	-1.6435	0.1003	0.0499	0.0022	1.0215	0.0086	0.0138	0.0058
met-d-XL_HDL_TG	2020	Triglycerides in very large HDL	NA	115078	12321875	NMR_metabo_UKBB	-0.1536	0.0935	-1.6431	0.1004	0.1188	0.0234	1.056	0.046	0.0144	0.0057
met-d-M_VLDL_L	2020	Total lipids in medium VLDL	NA	115078	12321875	NMR_metabo_UKBB	-0.1555	0.0948	-1.6402	0.101	0.1293	0.0251	1.0406	0.0322	0.0147	0.0063
ukb-b-18099	2018	Qualifications: O levels/GCSEs or equivalent	MRC-IEU	458079	9851867	education_intelligence	-0.1101	0.0673	-1.6365	0.1017	0.0412	0.0019	1.0772	0.0092	0.0004	0.0053
met-c-894	2016	Lactate	NA	24871	12078471	kettunen_metabolites	0.4494	0.2761	1.6275	0.1036	0.0252	0.0178	1.0099	0.0064	-0.0011	0.0046
[truncated: 618 more rows]

## Sheet: eTable 7a 5_32831833_T_C_phenot
rs12656497 5p13 5:32831939
[truncated: 10 more rows]

## Sheet: eTable 7b 6_31461134_A_G_phenot
rs2596471 6p21 6:31428911
[truncated: 72 more rows]

[truncated: 19 more sheets: eTable 7c 9_91152034_C_T_phenot, eTable 7d 9_91157521_A_C_phenot, eTable 7e 10_94133031_T_A_pheno, eTable 7f 11_101395679_T_C_phen, eTable 7g 12_53063801_C_T_pheno, eTable 7h 12_111395984_G_A_phen, eTable 7i 13_28564148_C_T_pheno, eTable 7j 15_90880313_G_T_pheno, eTable 7k 16_53767042_T_C_pheno, eTable 7l 16_53788257_AT_A_phen, eTable 7m 19_11416089_T_G_pheno, eTable 7n 19_38653604_C_T_pheno, eTable 7o 20_48791877_A_G_pheno, eTable 7p 20_59167333_A_T_pheno, eTable 7q 20_59182705_GTGTT_G_p, eTable 7r 4_80263187_A_T_phenot, eTable 7s 3_169455000_A_G_pheno, eTable 7t 3_169422102_T_C_pheno, eTable 7u 1_11805747_A_G_phenot]
